# Supplementary material for: Mining umami peptides in lager and multidimensional sensory evaluation of the beer body integrating computational biology with modern sensomics
Source: Food Chem X. 2025 Oct 6;31:103132. doi: 10.1016/j.fochx.2025.103132 (PMC12538414; doi:10.1016/j.fochx.2025.103132)
Supplement: Supplementary material 1 — Identification of Peptides and Prediction of Umami Activity in Lager Beer. [file mmc1.xlsx]

## Sheet: Tabelle1
Identification of Peptides and Prediction of Umami Activity in Lager Beer
Number	Peptide	-10LgP	ALC (%)	Mass	m/z	RT	Class	UMPred-FRL-Probability	ProUmami
1	DMVV	16.27		462.215	463.214	14.9505	Umami	0.99	0.178174
2	EGS	15.77		291.107	292.115	3.5347	Umami	0.99	1
3	EVSQ	17.14		461.212	462.196	2.1879	Umami	0.988	1
4	RSF	17.5		408.212	409.218	9.1683	Umami	0.986	0.000498307
5	NDT	19.64		348.128	349.139	7.0271	Umami	0.982	0.999876
6	EPH	16.21		363.154	364.16	2.3082	Umami	0.981	0.999763
7	VFST	19.6		452.227	453.231	22.4937	Umami	0.98	1
8	IEKYSGA	20.92		766.386	767.393	7.0925	Umami	0.977	0.770212
9	AAVLEY	15.6		664.343	665.376	22.8594	Umami	0.975	0.99998
10	EVVQ	17.07		473.248	474.255	9.2247	Umami	0.974	0.999852
11	YTGGNST	15.6		698.287	699.288	4.7884	Umami	0.974	1
12	AVGF	17.44		392.206	393.211	15.9797	Umami	0.973	6.87233e-05
13	GNLMTCK	16.21		765.351	765.869	23.5753	Umami	0.973	0.995312
14	LSAISPL	16.82		699.417	700.413	26.7488	Umami	0.972	0.000199045
15	EKVVNQ	19.63		715.386	716.387	8.7769	Umami	0.971	1
16	HTY	16.01		419.18	420.189	13.7638	Umami	0.971	0.00701708
17	LEMAGY	16.51		682.3	683.311	3.0048	Umami	0.971	0.833086
18	EESY	22.97		526.191	527.195	5.3531	Umami	0.971	1
19	ASGVE	20.96		461.212	462.217	4.503	Umami	0.97	1
20	ISVP	19.74		414.248	415.316	17.5027	Umami	0.967	0.409633
21	PSVP	21.16		398.216	399.225	9.1414	Umami	0.967	0.976001
22	EV	22.06		246.122	247.073	3.4031	Umami	0.966	0.669886
23	EYCPQ	15.58		638.237	639.243	3.0024	Umami	0.966	0.999779
24	VVNSP	23.94		514.275	515.281	9.2874	Umami	0.966	0.845401
25	ATTSIA	16.07		562.296	563.297	8.2741	Umami	0.965	1
26	TYAT	16.43		454.206	455.163	6.2179	Umami	0.965	1
27	TKC	16.14		350.162	351.171	4.9283	Umami	0.964	0.65879
28	ATAQDIQT	22.46		847.392	848.373	25.4199	Umami	0.963	1
29	EIVDV	19.73		573.301	574.308	13.6733	Umami	0.963	1
30	EM	19.13		278.094	279.101	3.4396	Umami	0.962	0.952127
31	KCT	16.48		350.162	351.172	4.9602	Umami	0.962	0.315173
32	TMPV	17.7		446.22	447.23	15.4288	Umami	0.962	0.000565729
33	VTGV	20.36		374.216	375.222	4.866	Umami	0.962	0.999999
34	TPRHT	20.25		610.319	611.323	19.5784	Umami	0.961	0.999567
35	VDVIA	19.24		515.295	516.296	15.5923	Umami	0.961	0.902499
36	KCA	19.71		320.152	321.159	15.2782	Umami	0.958	0.573796
37	ASQLVE	17.7		687.344	688.354	19.9663	Umami	0.957	1
38	AGVT	21.65		346.185	347.191	2.6356	Umami	0.957	1
39	SAGIVNS	22.66		646.329	647.329	8.5436	Umami	0.957	0.999997
40	VSGEAGNAAAAEERPV	15.19		1526.73	764.364	37.1977	Umami	0.957	1
41	EVQ	16.23		374.18	375.186	2.8922	Umami	0.956	0.999998
42	ETLISE	22.28		690.344	691.341	17.2819	Umami	0.954	1
43	LNFNNRP	18.97		874.43	438.22	15.0643	Umami	0.953	1
44	GVVT	19.24		374.216	375.222	5.9117	Umami	0.952	0.999998
45	SAE	20.39		305.122	306.13	8.2357	Umami	0.952	0.999998
46	TATSLA	17.99		562.296	563.296	8.3361	Umami	0.951	1
47	IEVVD	18.14		573.301	574.302	13.8336	Umami	0.95	1
48	GITCT	15.02		493.221	494.225	16.0514	Umami	0.949	1
49	PTTTY	15.7		581.27	582.282	15.4358	Umami	0.949	1
50	ATSTLA	19.03		562.296	563.297	8.2451	Umami	0.948	1
51	VSGID	19.1		489.243	490.25	9.5799	Umami	0.948	1
52	AQLPSMCRVEPQQCSIF	30.22		1933.88	967.941	40.2561	Umami	0.945	1
53	SFTEIAKWTSLNT	17.42		1496.75	749.384	37.2328	Umami	0.945	1
54	TVSGF	18.39		509.248	510.252	13.9449	Umami	0.945	1
55	PVLSVP	19.43		610.369	611.374	27.2118	Umami	0.944	0.997136
56	RIC	16.16		390.205	391.178	3.3085	Umami	0.944	3.68576e-11
57	EVMTSIA	16.15		749.363	750.368	19.2938	Umami	0.943	0.974143
58	CAFK	17.09		467.22	468.226	22.8007	Umami	0.942	1.66357e-06
59	DVYVNA	16.99		679.318	680.318	14.649	Umami	0.942	1
60	MSSGF	18.06		543.2	544.209	9.8079	Umami	0.941	0.999979
61	AMY	15.75		383.151	384.154	17.7329	Umami	0.941	0.00085047
62	ARQYAAQLPSMCRVEPQQCSIFAAGQY	20.26		3014.38	1005.81	40.3982	Umami	0.94	1
63	ESN	17.14		348.128	349.139	5.3944	Umami	0.94	1
64	FEIST	18.64		595.285	596.292	17.0356	Umami	0.94	1
65	FSTEY	15.98		645.265	646.274	13.8021	Umami	0.94	1
66	KST	15.47		334.185	335.193	54.734	Umami	0.939	0.788063
67	TVDST	15		521.233	522.254	23.5534	Umami	0.939	1
68	AIDTRGV	16.83		730.397	731.393	8.9053	Umami	0.938	1
69	AQLPSMCRVEPQQCSIFA	26.58		2004.92	1003.46	40.0438	Umami	0.937	1
70	SVGI	18.49		374.216	375.219	14.6098	Umami	0.936	0.158942
71	AAQLPSMCRVEPQQCSIF	18.6		2004.92	1003.46	40.4842	Umami	0.935	1
72	ESF	19.93		381.154	382.155	8.4722	Umami	0.935	0.999999
73	RSEQ	15.23		518.245	519.253	9.4791	Umami	0.935	1
74	RSTT	18.45		463.239	464.253	17.0549	Umami	0.932	1
75	TSN	17.54		320.133	321.141	8.1066	Umami	0.932	1
76	KCQGLGNVCF	15.38		1066.48	534.24	9.4445	Umami	0.931	0.999997
77	EAVT	17.24		418.206	419.21	7.3586	Umami	0.931	0.999999
78	VDVIANA	24.33		700.375	701.378	16.7857	Umami	0.931	1
79	AVIE	17.01		430.243	431.246	9.5764	Umami	0.929	4.7313e-05
80	IHAD	17.73		454.218	455.225	17.2923	Umami	0.929	0.0302787
81	QQCCQQ	33.43		845.28	846.284	7.8605	Umami	0.928	1
82	RCGP	18.5		431.195	432.2	4.1517	Umami	0.926	8.8658e-09
83	SSD	20.1		307.102	308.111	10.6674	Umami	0.926	1
84	GWAVE	17.08		560.26	561.275	9.2531	Umami	0.924	0.99991
85	IAMM	18.58		464.213	465.222	16.4942	Umami	0.924	7.23572e-11
86	AFSGCK	15.13		611.274	612.233	6.4534	Umami	0.919	0.894083
87	IGVND	22.39		516.254	517.258	5.182	Umami	0.919	1
88	MSTT	15.97		438.178	439.187	30.4119	Umami	0.919	1
89	QPVSVPALPQGY	18.17		1255.64	628.828	30.2748	Umami	0.918	0.999981
90	NTS	21.44		320.133	321.142	6.1613	Umami	0.918	1
91	RHDGP	15.01		580.272	581.309	19.267	Umami	0.918	0.997252
92	QCCQQ	27.84		717.221	718.228	8.0662	Umami	0.915	1
93	ISVGI	20.08		487.301	488.302	21.2841	Umami	0.915	0.632661
94	ALGSIVG	16.57		615.359	616.361	13.6572	Umami	0.913	0.000159159
95	AQLPSMCRVEPQQCSIFAA	16.49		2075.96	1039.48	40.4297	Umami	0.912	1
96	MTNI	17.05		477.226	478.227	11.4751	Umami	0.912	0.109694
97	VSEHVE	15.1		698.323	699.326	15.9856	Umami	0.912	0.998988
98	DTRVG	15.17		546.276	547.277	8.2439	Umami	0.911	1
99	DVYGG	21.94		509.212	510.216	5.7542	Umami	0.911	0.999847
100	IAEV	19.27		430.243	431.25	13.5571	Umami	0.911	0.00284621
101	AQLPSMCRVEPQQCSIFAAGQY	24.58		2424.1	1213.04	40.9805	Umami	0.91	1
102	GSVI	20.47		374.216	375.222	10.6522	Umami	0.91	0.0738373
103	SSSQQP	22.63		632.277	634.289	9.5963	Umami	0.907	1
104	IAGSP	18.55		443.238	444.282	5.6097	Umami	0.906	0.0106698
105	TCR	17.37		378.168	379.177	12.4692	Umami	0.906	0.998504
106	AAQLPSMCRVEPQQCSIFAAGQY	29.18		2495.14	833.407	41.0396	Umami	0.905	1
107	AGSPI	15.16		443.238	444.21	10.4863	Umami	0.904	0.000963532
108	TVES	16.03		434.201	435.227	2.8386	Umami	0.903	1
109	VKLDVLQTL	35.97		1027.63	1028.62	42.6413	Umami	0.903	1
110	TATGGTSKTAV	16.32		992.514	497.263	8.6562	Umami	0.901	1
111	RCI	20.6		390.205	391.21	8.0753	Umami	0.899	7.39718e-11
112	IIVD	18.11		458.274	459.276	14.701	Umami	0.897	0.000124692
113	PVVP	25.03		410.253	411.259	13.9101	Umami	0.896	9.11947e-09
114	AEGR		97.7	473.223	474.227	2.2035	Umami	0.895	0.999997
115	ETSKTQKVVT	15.53		1120.6	561.303	20.1238	Umami	0.895	1
116	ADNAYY	16.33		715.281	716.284	11.0896	Umami	0.895	1
117	AAVIQ	17.35		500.296	501.304	11.6257	Umami	0.893	0.00537409
118	AVVG	18.26		344.206	345.211	5.5103	Umami	0.893	4.98674e-07
119	ALEGATVN	18.41		773.392	774.391	10.0714	Umami	0.892	1
120	AGE	17.5		275.112	276.123	9.5232	Umami	0.891	0.999905
121	HISTA	17.56		527.27	528.263	21.9364	Umami	0.891	0.00534712
122	VSSSLVS	22.57		677.36	678.358	14.1585	Umami	0.891	0.999818
123	AGAIE	15.33		459.233	460.238	4.7202	Umami	0.89	0.983027
124	KKFGNSRF	15.49		982.535	492.278	24.9644	Umami	0.89	0.0655564
125	FVVP	23.15		460.269	461.271	28.36	Umami	0.889	2.31463e-10
126	PRHT	15.57		509.271	510.28	15.6109	Umami	0.889	0.0248315
127	TAY	19.3		353.159	354.163	12.5028	Umami	0.889	1
128	VVLPSTE	27.55		743.407	744.406	16.8331	Umami	0.889	1
129	AVAEQAGP	21.26		741.366	742.37	5.2314	Umami	0.888	1
130	AAGQY	32.48	98.4	508.228	509.234	4.4189	Umami	0.887	1
131	AIGISVGL	18.33		728.443	729.467	33.3786	Umami	0.887	0.986269
132	VVGI	26.8		386.253	387.255	17.5352	Umami	0.886	1.14436e-09
133	ECSEEE	15.88		705.204	706.207	11.2351	Umami	0.885	1
134	DTAEGAI	15.91		675.308	676.311	9.6136	Umami	0.885	1
135	IDGI	22.09		416.227	417.233	13.9414	Umami	0.884	0.279659
136	PDPI	15.18		440.227	441.233	16.9111	Umami	0.884	0.397268
137	AEVE	16.37		446.201	447.207	4.9	Umami	0.883	0.999998
138	FVTP	16.21		462.248	463.251	16.0378	Umami	0.883	1.97311e-07
139	HVFT	20.6		502.254	504.245	15.0156	Umami	0.882	0.012043
140	IPVA	16.56		398.253	399.254	16.1348	Umami	0.882	1.18634e-08
141	IQEQPQ	18.24		741.366	742.366	5.1843	Umami	0.882	1
142	KGY	19.27		366.19	367.148	6.6358	Umami	0.882	0.00164729
143	VPGD	16.88		386.18	387.186	3.4066	Umami	0.88	0.00973061
144	AISGMH	18.6		614.285	616.364	23.566	Umami	0.878	0.00534712
145	QNGFVTSAQ	15.11		950.446	951.444	10.32	Umami	0.877	1
146	SSKSS	21.18		494.234	495.238	12.4079	Umami	0.877	0.999985
147	AEP	15.46		315.143	316.148	2.8592	Umami	0.876	0.949166
148	KCHI	19.04		499.258	500.263	26.4628	Umami	0.876	2.9322e-10
149	DPGV	16.24		386.18	387.17	11.1804	Umami	0.875	0.176038
150	GAPNYAHP	24.12		825.377	826.364	14.2539	Umami	0.875	0.999995
151	ITSTSP	15.83		604.307	605.302	9.2702	Umami	0.875	1
152	RPDTVSVVD	19.49		1028.51	1029.54	30.372	Umami	0.874	1
153	DVYNVA	22.8		679.318	680.318	14.57	Umami	0.873	1
154	SEVH	17.17		470.212	471.218	1.2192	Umami	0.873	0.137652
155	TTCGP	15.42		477.189	478.197	3.0658	Umami	0.873	1
156	IAR	20.74		358.233	359.238	2.0759	Umami	0.87	2.07437e-11
157	HCQSIGA	15.01		714.312	715.313	9.6148	Umami	0.869	0.54945
158	EAG	16.1		275.112	276.12	9.5556	Umami	0.863	1
159	TSKET	15.34		564.275	565.148	15.6787	Umami	0.863	1
160	IVATPLL	25.95		725.469	726.468	39.6599	Umami	0.862	0.000235255
161	AAQGCL	15.92		561.258	562.263	13.541	Umami	0.861	0.999998
162	SLSSAATG	18.5		692.334	693.29	29.7118	Umami	0.86	1
163	EPQQQVPVEVMR		94.2	1420.71	711.359	28.2311	Umami	0.858	1
164	TTR	21.26		418.218	419.224	16.1511	Umami	0.857	0.999985
165	ALEGATVNF	20.38		920.46	921.456	31.3261	Umami	0.857	1
166	GGGCCCQ	18.24		626.161	627.161	5.3117	Umami	0.856	0.999997
167	SSSSG	25.38		423.16	424.165	9.7078	Umami	0.855	1
168	VVDR		90.2	487.275	488.279	5.6308	Umami	0.855	0.99943
169	ELSESEWT		95.4	961.403	481.712	16.6203	Umami	0.854	1
170	KYT	21.18		410.216	411.198	12.5642	Umami	0.853	0.294858
171	SSITT	15.84		507.254	508.233	14.4876	Umami	0.851	1
172	ATGDIT	16.34		576.275	577.282	11.2645	Umami	0.849	1
173	AVGV	16.66		344.206	345.212	5.4737	Umami	0.849	0.061865
174	GSFKT	15.4		538.275	539.281	16.1812	Umami	0.848	1
175	AQLPSMCRVEPQQCS	21.6		1673.73	837.873	25.6611	Umami	0.845	1
176	GGNVACN	17.82		632.246	633.305	11.0885	Umami	0.842	1
177	EIVQQ	18.59		615.323	616.323	8.4934	Umami	0.841	0.99998
178	TVTA	17.32		390.211	391.214	7.965	Umami	0.841	1
179	EGRASFG	15.07		704.324	705.408	49.4851	Umami	0.839	1
180	EAIQ	15.76		459.233	460.243	4.3695	Umami	0.838	0.999789
181	SVTVSLSSTSGP	16.97		1120.56	561.287	27.5921	Umami	0.838	1
182	VSIS	20.57		404.227	405.202	7.9818	Umami	0.838	0.00575791
183	DYNIQ	20.46		651.286	652.293	10.8048	Umami	0.835	1
184	SIVP	18.32		414.248	415.253	17.0183	Umami	0.835	0.035975
185	YDNIQ	16.69		651.286	652.288	10.8375	Umami	0.834	1
186	DAANYY	15.3		715.281	716.294	11.1364	Umami	0.831	1
187	GADMI	17.78		505.221	506.221	13.6756	Umami	0.831	0.53811
188	EAVSI	15.22		517.275	518.249	15.6121	Umami	0.829	0.0198289
189	EF	22.86		294.122	295.126	9.4605	Umami	0.828	2.26372e-06
190	SPAARNH	19.71		751.372	752.367	15.236	Umami	0.825	0.999999
191	RRAEGRAIRM	15.38		1214.68	1215.68	44.2423	Umami	0.824	0.54945
192	QCCQQLPQIPEQ	18.96		1522.65	762.331	36.0288	Umami	0.823	1
193	QQCCQQLPQIPEQ	22.27		1650.71	826.359	34.8382	Umami	0.823	1
194	GGTIVNS	19.53		646.329	647.33	8.5916	Umami	0.823	1
195	VVDMPGLGSGDIKVQ	23.16		1513.78	757.894	35.4555	Umami	0.822	0.793226
196	AYSV	15.26		438.211	439.216	7.8511	Umami	0.816	0.999722
197	ELSESEMR	29.79		961.418	962.418	16.6489	Umami	0.814	1
198	AIDT	16.7		418.206	419.209	4.8507	Umami	0.814	0.999823
199	KDVM	15.67		491.241	492.251	9.5951	Umami	0.814	0.999927
200	VSNSVAGGAQLT	18.35		1102.56	552.279	12.8754	Umami	0.813	1
201	TVVI	19.26		430.279	431.28	27.7822	Umami	0.812	0.934363
202	AIVMQQ	24.38		688.358	689.361	12.1696	Umami	0.806	0.0235293
203	LPAGVAHW	17.57		849.45	425.73	27.3563	Umami	0.806	0.000452441
204	FRC	17.7		424.189	425.2	10.0943	Umami	0.803	1.79029e-09
205	SVADR	17.3		546.276	547.278	8.9662	Umami	0.802	1
206	EWGYT	16.36		654.265	655.27	20.6213	Umami	0.801	0.999806
207	EGVP	19.01		400.196	401.203	8.1869	Umami	0.8	0.955316
208	QCCQQLPQIPE	17.95		1394.6	698.304	38.982	Umami	0.799	1
209	DAIP	23.06		414.211	415.164	12.8524	Umami	0.799	0.704883
210	ADEF	16.65		480.186	481.192	10.6732	Umami	0.798	1
211	NFSP	19.33		463.207	464.208	8.5717	Umami	0.798	0.00121451
212	GMGELHLD	15.54		886.385	887.386	19.9354	Umami	0.796	0.93168
213	EFAT	18.36		466.206	467.211	11.2141	Umami	0.796	1
214	TTFTT	23.99		569.27	570.276	3.4987	Umami	0.793	1
215	AGAAVGGQVVEK	30.31		1084.59	543.297	9.3065	Umami	0.792	1
216	AGEQAFH	29.93		800.345	801.35	11.9313	Umami	0.791	0.132324
217	QCCQQLP	16.72		927.358	928.353	26.7684	Umami	0.791	1
218	RTRGGQ		90.3	715.372	716.385	8.7252	Umami	0.789	0.999997
219	LNIYSTNETEIDDHR	15.21		1818.84	910.425	33.9705	Umami	0.788	1
220	DLTRGV	20.27		659.36	660.363	8.1939	Umami	0.786	1
221	ISPM	19.59		446.22	447.219	15.5912	Umami	0.786	0.000318898
222	GRCFG	17.99		538.232	539.239	4.9519	Umami	0.785	7.19787e-05
223	VSVVD	21.8		517.275	518.278	9.986	Umami	0.785	1
224	CRPP	15.32		471.226	472.233	7.2573	Umami	0.784	4.11833e-08
225	AATLQ		91.3	544.286	545.29	11.2231	Umami	0.783	1
226	SIGQAGE	22.97		660.308	661.295	12.2484	Umami	0.783	0.99998
227	IDEI	16.03		488.248	489.248	15.6086	Umami	0.782	1
228	HICR	15.53		527.264	528.264	8.1893	Umami	0.779	1.10557e-06
229	VTVI	21.25		430.279	431.283	27.7501	Umami	0.774	0.962709
230	VAVAVSAPTR	22.71		969.561	485.784	11.8167	Umami	0.773	1
231	VGADI	15.44		473.248	474.252	13.5595	Umami	0.773	0.999985
232	TFT	15.92		367.174	368.178	8.5366	Umami	0.77	0.999971
233	DIVT	16.75		446.238	447.242	23.2379	Umami	0.769	0.999976
234	FGTT	17.32		424.196	425.202	9.2223	Umami	0.768	1
235	QDATNVGDEGGFAPNIQ	21.46		1714.74	858.377	32.1165	Umami	0.764	1
236	IVTGGDSGIGRA	21.82		1101.58	551.793	12.2352	Umami	0.763	1
237	PDYT	17.57		494.201	495.207	9.8181	Umami	0.763	1
238	EPEY	15.35		536.212	537.221	4.3753	Umami	0.759	0.693322
239	SQNDQRGEIIHV	16.73		1394.69	698.348	16.8284	Umami	0.759	1
240	ADI	17.27		317.159	318.161	3.0623	Umami	0.755	0.000358304
241	QAVE	15.8		445.217	446.227	2.4473	Umami	0.755	1
242	EFET	18.59		524.212	525.266	6.8247	Umami	0.754	1
243	VIGS	24.2		374.216	375.22	5.0098	Umami	0.753	5.46252e-05
244	VPTVDVS	37.21		715.375	716.379	15.2817	Umami	0.753	1
245	RSSS	18.8		435.208	436.211	11.3907	Umami	0.752	0.999997
246	SYQDVYN	25.11		887.366	888.368	11.5903	Umami	0.752	1
247	VDVSVVD	36.35		731.37	732.372	17.6576	Umami	0.751	1
248	GVRNPEEIPWGEAGAD	16.45		1695.79	848.892	30.6556	Umami	0.75	1
249	MGV	16.17		305.141	306.144	9.1548	Umami	0.749	0.00350534
250	MAMKCMPMPLE		90.5	1311.53	656.767	38.191	Umami	0.748	0.999551
251	ELSESEM	20.49		805.316	806.32	22.7753	Umami	0.747	1
252	VGGI	24.87		344.206	345.215	10.7139	Umami	0.745	9.09732e-08
253	HHY	19.96		455.192	456.197	6.8754	Umami	0.742	0.000140827
254	VTTI	20.12		432.258	433.263	11.1479	Umami	0.742	0.999976
255	YHH	24.3		455.192	456.196	6.9381	Umami	0.742	0.000101195
256	RQHSP	15.54		623.314	624.304	19.1844	Umami	0.741	0.999375
257	EAGVGAG	15.34		541.25	542.243	5.1677	Umami	0.738	0.999892
258	STIA	17.83		390.211	391.216	5.9957	Umami	0.738	0.999997
259	SKVH	16.42		469.265	470.27	1.0017	Umami	0.737	0.356341
260	VAGNEGNLA	20.75		843.409	844.405	9.4367	Umami	0.733	1
261	ERFQPM	19.15		806.375	807.377	14.0514	Umami	0.729	0.334335
262	PMVATN	15.91		632.284	633.296	12.0159	Umami	0.727	0.897607
263	FKAS	16.8		451.243	453.22	15.5107	Umami	0.726	0.000689045
264	RDR	18.68		445.24	447.238	10.6186	Umami	0.726	0.999998
265	VRNPEEIPWGEAGAD	34.95		1638.76	820.381	29.8738	Umami	0.726	1
266	KFHT	23.81		531.28	532.289	16.609	Umami	0.725	0.0649757
267	LQEQLQ	21.01		757.397	758.396	10.3832	Umami	0.725	1
268	LDVEPQQ	18.28		869.413	870.417	5.6144	Umami	0.722	1
269	RSHG	15.23		455.224	456.28	20.2791	Umami	0.721	0.999999
270	TSIA	24.8		390.211	391.214	6.147	Umami	0.72	0.998931
271	SYEESMPMPLE	45.45		1311.54	656.774	38.1492	Umami	0.716	0.999999
272	ASNVGPD	15.15		658.292	659.293	5.2834	Umami	0.714	1
273	ACISCAEELERK	15.3		1348.61	450.539	14.0069	Umami	0.713	1
274	IDGGI	18.31		473.248	474.251	12.6012	Umami	0.712	0.0593959
275	TTNDSFTF	17.62		931.392	932.398	22.2611	Umami	0.71	1
276	QPQQPQ	28.36		707.324	708.327	6.5665	Umami	0.707	1
277	AIAGSIGIG	23.09		757.433	758.433	26.9951	Umami	0.703	0.54945
278	DVGIT	15.38		503.259	504.269	10.7978	Umami	0.703	1
279	IDQLGGVE	15.06		829.418	830.418	14.9438	Umami	0.703	1
280	THH	21.55		393.176	394.181	2.1067	Umami	0.702	0.973453
281	ELRGGSWVVVDP	16.45		1312.68	657.339	30.1939	Umami	0.701	0.9994
282	STPSPTS	15.6		675.308	676.277	13.2048	Umami	0.7	1
283	LVADMP		90	644.32	645.333	19.8855	Umami	0.699	0.993096
284	HGAV	16.13		382.196	383.145	3.0174	Umami	0.697	0.489422
285	ISVGP	18.81		471.269	472.279	8.8893	Umami	0.697	0.70035
286	ATAAGVGV	16.25		644.349	645.351	14.8302	Umami	0.696	0.999999
287	LVLPGELAK	27.57		938.58	939.575	31.0806	Umami	0.695	0.832528
288	ATTI	15.18		446.238	447.241	16.1523	Umami	0.694	0.999823
289	DAVT	16.27		404.191	405.204	8.2067	Umami	0.693	1
290	AFR	19.1		392.217	393.221	6.3332	Umami	0.692	8.48994e-10
291	MAPNYTA	16.39		766.332	767.344	25.0774	Umami	0.69	0.995553
292	ESVPE	15.49		559.249	560.253	11.3931	Umami	0.689	1
293	EPHQ		90.1	491.213	492.219	2.4354	Umami	0.688	0.999942
294	CRF	16.11		424.189	425.195	10.1166	Umami	0.688	4.85601e-10
295	HSSEESLSS	17.89		961.399	481.71	16.6575	Umami	0.682	1
296	EPKP	17.69		469.254	470.259	15.4507	Umami	0.679	0.870618
297	MSLSDPE	15.33		777.322	778.344	20.1453	Umami	0.677	0.999121
298	FHH	18.2		439.197	440.207	9.6767	Umami	0.672	1.8463e-07
299	PACR	16.06		445.211	446.219	4.9803	Umami	0.671	4.12453e-08
300	LASGALGLGGLSSL		91	1214.69	1215.68	44.2894	Umami	0.67	0.995339
301	NFPAGGS	17.8		648.287	649.287	9.128	Umami	0.667	0.99995
302	EIA	21.09		331.174	332.179	6.9086	Umami	0.665	0.000709631
303	RTPTVG	15.34		629.35	630.349	4.953	Umami	0.665	1
304	AAQ	16.83		288.143	289.152	5.8928	Umami	0.663	0.929644
305	DIRH	16.08		539.282	540.292	24.8908	Umami	0.663	0.00534712
306	EQAQLP	15.36		684.344	685.346	11.0252	Umami	0.663	1
307	HHVQ	16.38		519.255	520.265	14.9714	Umami	0.66	0.897069
308	VGSQP	23.82		486.244	487.244	4.3249	Umami	0.659	0.966279
309	QPLQPQP	16.59		789.402	790.399	19.2961	Umami	0.658	0.04246
310	GRSH	19.96		455.224	456.195	3.2945	Umami	0.658	0.999926
311	DTTY	17.77		498.196	499.205	3.2327	Umami	0.657	1
312	EVCCAGS	22.83		648.212	649.219	1.7802	Umami	0.651	1
313	PNDQPP	23.54		666.297	667.304	12.8664	Umami	0.651	0.999977
314	AHF	18.57		415.185	416.19	13.6345	Umami	0.647	2.01936e-07
315	VHLHNQ	15.29		746.382	747.386	15.5807	Umami	0.644	0.93168
316	VDPSGSY	22.91		723.308	724.321	8.5307	Umami	0.642	1
317	EGDVIVAPAGSIMHL	24.74		1507.77	755.376	42.2863	Umami	0.64	0.976447
318	HHAP	15.82		502.229	503.231	2.3897	Umami	0.639	3.6903e-07
319	VVDI	19.91		444.258	445.264	17.2109	Umami	0.639	0.221045
320	IRV	18.9		386.264	387.27	27.7672	Umami	0.636	6.31987e-12
321	HVW	16.29		440.217	441.225	17.3896	Umami	0.633	1.44578e-10
322	DAKDAN	24.27		632.277	633.277	27.6242	Umami	0.632	1
323	VVDMPGLGSGDIK	34.23		1286.65	644.794	30.2445	Umami	0.63	0.976447
324	CGKHA	24.37		514.232	515.239	12.6153	Umami	0.626	0.99985
325	IVAP	22.5		398.253	399.234	9.6078	Umami	0.626	1.22864e-10
326	PEF	20.63		391.174	392.181	4.0558	Umami	0.626	7.63273e-06
327	VSSI	20.48		404.227	405.233	8.0604	Umami	0.626	0.0710378
328	PEAQ	16.9		443.202	444.209	9.4965	Umami	0.622	0.953243
329	INQVD	15.4		587.292	588.273	9.9557	Umami	0.62	1
330	YAHPH	17.64		623.282	624.286	16.1707	Umami	0.619	0.0272302
331	VGGP	23.36		328.175	329.181	5.3921	Umami	0.617	0.000236196
332	QPQQPQQPQ	21.83		1079.49	1080.03	31.8919	Umami	0.616	1
333	QAIP	21.78		427.243	428.246	11.6831	Umami	0.616	6.28045e-05
334	PMKR	18.74		530.3	531.307	9.1718	Umami	0.615	4.6815e-08
335	YQVQ	16.86		536.26	537.266	7.4836	Umami	0.615	1
336	IDLLGGA	25.17		657.37	658.373	26.9254	Umami	0.614	0.00171517
337	SVDP	15.45		416.191	417.196	4.8836	Umami	0.611	0.224311
338	DVTPVPTDSTR	15.9		1186.58	594.291	10.785	Umami	0.61	1
339	MVHGQPQ	16.71		795.37	796.382	32.8232	Umami	0.61	0.862229
340	VRALVY	18.49		719.433	720.433	16.5292	Umami	0.606	0.0186183
341	LVKNST	17.53		660.381	661.384	35.3112	Umami	0.605	1
342	QPQQP	22.54		579.265	580.268	8.2113	Umami	0.604	0.894146
343	ATQQP	19.21		543.265	544.272	6.8624	Umami	0.603	1
344	VISLQELC	21.07		902.466	903.472	16.1569	Umami	0.602	1
345	ICIM	16.12		478.228	479.241	29.6739	Umami	0.599	1.1144e-10
346	IDKER	18.14		659.36	660.36	8.2602	Umami	0.599	1
347	AVGDLFE	15.4		749.36	750.36	29.9399	Umami	0.595	1
348	QQPPQQ	20.62		724.35	725.353	3.3796	Umami	0.595	1
349	WPDICT	15.29		733.311	735.36	17.2667	Umami	0.593	0.999746
350	KLEAVG	15.11		615.359	616.358	9.4687	Umami	0.591	0.975408
351	LCSLYSSQF	19.92		1046.47	1047.49	35.3489	Umami	0.59	1
352	YMR	15.84		468.216	469.221	8.887	Umami	0.589	0.00705726
353	AIVTAFVP	21.21		816.475	817.476	40.6339	Umami	0.588	0.984145
354	PSVM	15.29		432.204	433.227	17.6853	Umami	0.587	0.346454
355	YCP	17.81		381.136	382.203	6.7399	Umami	0.585	4.72947e-06
356	ESPF	17.8		478.206	479.22	13.8938	Umami	0.584	0.0046107
357	CCCAGS	15.44		542.129	543.128	1.3457	Umami	0.582	1
358	HVSH	16.22		478.229	479.232	5.2999	Umami	0.582	0.936734
359	SHKDWR	22.06		827.404	828.415	14.9599	Umami	0.582	0.999991
360	EKAP	17		443.238	444.206	12.341	Umami	0.58	0.996791
361	VVDT	16.67		432.222	433.218	10.7803	Umami	0.58	1
362	HPHH	18.95		526.24	527.239	2.6969	Umami	0.576	2.87411e-05
363	IHDA	16.92		454.218	455.221	19.4831	Umami	0.572	0.0302787
364	DVLRCLPVD	20.34		1028.53	515.27	30.4625	Umami	0.567	1
365	YDAF	24.25		514.206	515.21	17.2271	Umami	0.567	0.999809
366	ERFQP	17.3		675.334	676.339	9.74	Umami	0.566	0.0262466
367	QAGHAIQ	16.62		706.34	707.343	8.1963	Umami	0.563	0.000408932
368	AHGV	18.25		382.196	383.202	2.4641	Umami	0.562	0.357465
369	YVVD	15.28		494.238	495.245	10.2089	Umami	0.562	0.999107
370	QIQQLQI	18.57		870.481	871.478	30.7245	Umami	0.56	1
371	SIDT	19.03		434.201	435.206	15.0977	Umami	0.56	1
372	TV	16.54		218.127	219.11	6.2944	Umami	0.56	0.95758
373	QPQPQQR	20.45		863.425	864.42	11.0733	Umami	0.559	1
374	NGV	15.37		288.143	289.153	5.844	Umami	0.559	0.567333
375	QQQEQAQAQDQYQQVQ	48.13		1929.85	965.921	12.7845	Umami	0.557	1
376	IGGE	17.74		374.18	375.219	2.9551	Umami	0.556	0.909865
377	ETW	26.2		434.18	435.189	12.4403	Umami	0.555	0.001934
378	PQPQLHPQPQQP	15.48		1394.69	698.353	38.6626	Umami	0.554	0.999993
379	DVFG	16.34		436.196	437.222	8.6737	Umami	0.554	0.998754
380	QPQQPQQP	30.12		951.43	952.442	22.9931	Umami	0.551	1
381	ASVS	16.88		362.18	363.183	3.3073	Umami	0.551	0.999967
382	SYEESMPMPLEQG	21.83		1496.62	749.304	36.3586	Umami	0.551	1
383	AITP	18.91		400.232	401.235	9.3798	Umami	0.549	5.86844e-05
384	IVATP	15.93		499.301	500.305	10.7478	Umami	0.549	0.00190352
385	ADPF	15.69		448.196	449.2	14.9368	Umami	0.546	0.172296
386	QKRQEQ	16.29		815.425	816.435	16.7664	Umami	0.545	1
387	QPQQQAQG	15.78		884.399	885.391	28.647	Umami	0.543	1
388	NHI	15.79		382.197	383.201	19.2879	Umami	0.543	1.61779e-06
389	ESW	17.43		420.164	421.171	11.2117	Umami	0.541	0.90211
390	FSIGS	16.56		509.248	510.238	10.8305	Umami	0.54	0.000703353
391	WAN	21.03		389.17	390.172	10.3107	Umami	0.538	6.77574e-05
392	ETSW	17.06		521.212	522.219	13.3962	Umami	0.535	1
393	QAIE	17.59		459.233	460.237	4.8531	Umami	0.534	0.999789
394	SITP	19.55		416.227	417.234	10.255	Umami	0.533	0.000239995
395	VTATAVLP	15.96		770.454	771.459	23.6351	Umami	0.533	1
396	IFVVG	15.2		533.321	534.334	18.59	Umami	0.532	1.85036e-05
397	KATPVFL		96.8	816.475	817.475	42.1461	Umami	0.528	0.999771
398	ANDSNPG	18.26		673.267	675.363	5.7213	Umami	0.526	1
399	ARTP	15.59		443.249	444.253	2.4711	Umami	0.526	0.690069
400	FAR	20.16		392.217	393.219	7.3663	Umami	0.526	4.08171e-07
401	VAATVP	16.77		556.322	557.322	11.4244	Umami	0.526	1
402	DVVF	16.74		478.243	479.25	30.8191	Umami	0.525	0.1142
403	NSAGVPH	19.04		680.324	681.32	20.0655	Umami	0.522	0.862229
404	AAVI	19.13		372.237	373.241	12.8904	Umami	0.521	2.52864e-10
405	AAYH	19.53		460.207	231.112	13.0372	Umami	0.521	0.312801
406	KADNASSTVA	15.83		962.467	482.235	8.703	Umami	0.52	1
407	TSG	21.44		263.112	264.122	3.5335	Umami	0.52	0.999965
408	ERH	16.79		440.213	441.214	19.1457	Umami	0.519	0.96033
409	FPVG	25.77		418.222	419.225	16.0825	Umami	0.519	5.13048e-11
410	SLQVGGP	19.05		656.349	657.345	5.8998	Umami	0.517	0.0220469
411	SPT	23.16		303.143	304.175	7.1366	Umami	0.517	0.999633
412	AVVA	16.9		358.222	359.226	6.9545	Umami	0.512	8.78305e-08
413	PQPQQQQPQPQ	17.92		1304.6	653.315	21.8279	Umami	0.511	1
414	AAVE	20.66		388.196	389.2	2.6511	Umami	0.511	1
415	ITGCI	16.93		505.257	506.259	18.4558	Umami	0.51	7.31013e-05
416	GFDTP	19.32		535.228	536.231	13.6537	Umami	0.507	1
417	KTGF		95.7	493.254	494.257	16.2698	non-Umami	0.5	0.0302552
418	EKIALG	16.75		629.375	630.376	28.768	non-Umami	0.5	0.0283803
419	FNH	17.22		416.181	417.185	6.082	non-Umami	0.5	0.00110485
420	IAHV	15.98		438.259	439.212	8.8015	non-Umami	0.5	1.04936e-08
421	VDGI	18.71		402.211	403.215	10.0817	non-Umami	0.5	0.00856064
422	VGHH	19.32		448.218	449.22	2.9575	non-Umami	0.5	0.850761
423	VVPM	15.69		444.241	445.246	22.5203	non-Umami	0.5	1.68669e-08
424	HFT	23.64		403.185	404.191	13.9403	non-Umami	0.494	0.0190773
425	DVSV	18.79		418.206	419.21	4.3456	non-Umami	0.492	0.765034
426	AHRR	16.54		538.309	539.28	15.5609	non-Umami	0.491	0.000547291
427	EISESE	19.46		674.276	675.277	11.3129	non-Umami	0.49	1
428	PFITTD	19.9		692.338	693.331	20.0198	non-Umami	0.489	1
429	ALVYSL	16.68		664.38	665.379	31.9533	non-Umami	0.488	0.396337
430	ERGKVL	15.23		700.423	701.415	17.4749	non-Umami	0.488	0.000208765
431	FIDGFST	15.95		785.36	787.383	44.4304	non-Umami	0.486	1
432	YSSV	15.06		454.206	455.211	23.6812	non-Umami	0.486	0.988575
433	KGHNTFGPAE	19.63		1056.5	529.258	13.8961	non-Umami	0.484	0.999898
434	IAHGGVLPNIN	28.62		1103.61	552.807	24.6521	non-Umami	0.482	0.976447
435	AAW	15.95		346.164	347.123	10.6487	non-Umami	0.481	4.42217e-09
436	QLAYQQALLE	15.61		1175.62	588.824	20.8129	non-Umami	0.481	1
437	GSGSGCGSGSG	26.99		810.269	811.315	1.8618	non-Umami	0.48	1
438	GSGSGSGCGSG	24.81		810.269	811.267	1.9419	non-Umami	0.48	1
439	GSPE	16.5		388.159	389.167	19.1155	non-Umami	0.48	0.991155
440	ATVM	17.53		420.204	421.211	13.78	non-Umami	0.478	0.806128
441	STAI	15.79		390.211	391.215	5.8951	non-Umami	0.477	1
442	TVAT	17.04		390.211	391.214	7.5198	non-Umami	0.476	1
443	HSDN	15.5		471.171	472.177	6.6201	non-Umami	0.475	0.999998
444	LLQGASFVAAGVSVT	17.02		1418.78	710.385	47.8114	non-Umami	0.473	1
445	EDIH	17.26		512.223	513.227	2.7655	non-Umami	0.472	0.99623
446	PQQQPQQQPP	19.9		1176.54	589.279	24.0846	non-Umami	0.462	1
447	GEVGPS	15.34		544.249	545.29	11.071	non-Umami	0.462	0.965891
448	TING	15.96		403.207	404.209	5.031	non-Umami	0.462	0.999997
449	PYSSSV	17.48		638.291	639.301	14.4751	non-Umami	0.46	0.999648
450	TPTGTP	15.05		572.281	573.291	21.3893	non-Umami	0.459	1
451	LFSPVLVPAAIAVT	21.19		1396.83	699.414	49.2772	non-Umami	0.457	0.999979
452	EPR	16.87		382.196	383.203	2.5132	non-Umami	0.455	0.9977
453	CCGY	16.02		444.114	445.181	3.4278	non-Umami	0.453	0.965788
454	GVGP	24.4		328.175	329.18	5.5744	non-Umami	0.453	1.39783e-06
455	FCGC	15.1		428.119	429.126	14.7172	non-Umami	0.452	1.3261e-06
456	LQPQNPSQQQPQ	22.4		1391.68	696.84	8.7101	non-Umami	0.452	1
457	VIPVD	17.28		541.311	542.317	13.1268	non-Umami	0.452	0.00195827
458	QQQPLP	20.22		692.349	693.352	17.4426	non-Umami	0.451	0.86615
459	ESTYQI	16.99		721.328	722.329	23.5719	non-Umami	0.448	1
460	ERKQQQQQQ	18.13		1200.58	601.299	10.834	non-Umami	0.447	1
461	LALNSTGVFKEL		92.4	1291.7	646.853	41.5547	non-Umami	0.446	1
462	AFTP	25.4		434.216	435.22	13.1058	non-Umami	0.446	0.719531
463	ISVE	16.12		446.238	447.243	9.4652	non-Umami	0.446	0.0123167
464	SVIVIP	18.83		626.4	627.403	38.9417	non-Umami	0.444	0.00985647
465	HSTQHT	17.17		709.314	711.349	27.8018	non-Umami	0.443	0.999829
466	ASGALLGVMAVNI	15.98		1214.67	1215.68	44.305	non-Umami	0.442	0.54945
467	PPQQNQP	17.52		807.388	808.386	23.7804	non-Umami	0.442	1
468	IVTGGDSGIGR	30.63		1030.54	516.272	10.7186	non-Umami	0.439	1
469	ADANY	16.38		552.218	553.226	5.4156	non-Umami	0.438	1
470	VPTVDVSVVD	60.49		1028.54	1029.54	30.356	non-Umami	0.437	1
471	MPNLSFT	15.24		808.379	810.357	27.9664	non-Umami	0.433	0.996104
472	FATP	16.99		434.216	435.204	12.5977	non-Umami	0.432	0.000150307
473	NRLITPGTV	16.31		969.561	970.564	11.9846	non-Umami	0.43	1
474	STAII	17.05		503.296	504.3	22.5766	non-Umami	0.428	0.997495
475	IVPSVAPA	19.84		752.443	753.441	25.4451	non-Umami	0.427	0.75087
476	TMPTPG	15.22		602.273	603.254	15.6646	non-Umami	0.427	0.999942
477	QESQW	18.81		718.292	719.296	17.7699	non-Umami	0.425	1
478	ASVVY	16.99		537.28	538.281	16.2486	non-Umami	0.424	0.00163155
479	IAGIN	16.88		486.28	487.289	13.6994	non-Umami	0.423	0.461693
480	SVSSPT	17.85		576.275	578.277	16.2815	non-Umami	0.423	1
481	IDGGF	15.09		507.233	508.235	14.7702	non-Umami	0.422	0.00187489
482	QQQPPLPQPLQ	15.11		1384.7	693.349	17.1832	non-Umami	0.421	1
483	DI	18.87		246.122	247.127	6.0773	non-Umami	0.421	5.60664e-06
484	QQQQQQKQQPPP	20.99		1461.73	731.871	41.0734	non-Umami	0.421	1
485	AWQAFH		92.4	800.361	801.371	12.0503	non-Umami	0.42	0.697461
486	LTPMT	23.09		561.283	562.286	20.2826	non-Umami	0.42	0.796563
487	QIEQP	19.65		613.307	614.261	8.0456	non-Umami	0.419	0.999911
488	QPQQPQQQFPQPQQPQQP	20.06		2158.01	720.339	31.9213	non-Umami	0.418	1
489	KAQAGSNG	15.76		731.356	732.313	8.8426	non-Umami	0.418	0.999998
490	QPQPQPQPLPQPQPQP	15.97		1804.91	903.454	35.62	non-Umami	0.417	1
491	QQQPQVIPQRSQ	16.14		1420.69	711.355	28.0935	non-Umami	0.415	1
492	AHVF	19.44		472.243	473.249	10.1813	non-Umami	0.415	3.49968e-09
493	DRH	18.82		426.197	427.203	9.5752	non-Umami	0.415	0.999867
494	LDQPTGSI	19.08		829.418	830.466	15.2383	non-Umami	0.413	1
495	YVVESTGVFTDK	21.71		1343.66	672.83	25.7574	non-Umami	0.413	1
496	SNG	19.07		276.107	277.114	16.8173	non-Umami	0.411	0.999999
497	GHY	18.12		375.154	376.16	4.8156	non-Umami	0.41	1.06631e-06
498	YHG	15.26		375.154	376.158	4.7349	non-Umami	0.41	3.67426e-06
499	EAIE	15.32		460.217	461.223	13.7661	non-Umami	0.405	0.999859
500	ISAI	16.63		402.248	403.248	9.464	non-Umami	0.405	0.345273
501	AHVI	16.82		438.259	439.26	8.7194	non-Umami	0.404	1.31501e-09
502	SIPT	22.87		416.227	417.23	14.6431	non-Umami	0.403	8.34666e-08
503	VVAAAD	15.49		544.286	545.286	10.686	non-Umami	0.403	0.999999
504	YSPR	20.52		521.26	522.263	8.0445	non-Umami	0.402	0.000148441
505	GTITHG	17		584.292	585.297	23.904	non-Umami	0.399	0.00112315
506	SPVPSPFLPSS	15.77		1113.57	558.249	26.1586	non-Umami	0.399	0.997848
507	YDIET	17.79		639.275	640.279	12.3108	non-Umami	0.395	1
508	QSTSQWQ	26.86		846.351	847.351	13.6596	non-Umami	0.394	1
509	NGHTP	15.34		524.234	525.249	25.3171	non-Umami	0.393	0.999942
510	PFAD	16.94		448.196	449.199	8.7357	non-Umami	0.392	0.00925871
511	PQQPQPQ	24.38		951.43	951.951	34.8166	non-Umami	0.391	0.494431
512	IDSVSA	15.01		590.291	591.295	12.8652	non-Umami	0.391	1
513	LALAASVVGL	36.59		912.564	913.565	43.2331	non-Umami	0.391	0.996811
514	ESRGAHA	19.52		708.33	709.324	2.8444	non-Umami	0.39	0.999999
515	SVGGF	18.78		465.222	466.227	15.3793	non-Umami	0.388	0.999156
516	KFSP	16.37		477.259	478.264	8.5097	non-Umami	0.387	0.00141071
517	GQASPQRPGQGQQ	16.23		1338.63	670.323	8.3621	non-Umami	0.386	1
518	KNLLEP	15.67		712.412	713.419	26.4527	non-Umami	0.386	0.929149
519	ASIF	17.96		436.232	437.233	23.1536	non-Umami	0.385	0.000194957
520	HAVG	15.71		382.196	383.201	2.3382	non-Umami	0.385	0.911965
521	HDGP	16.44		424.171	425.199	7.3675	non-Umami	0.385	0.984656
522	ATAI	16.13		374.216	375.221	11.7309	non-Umami	0.384	0.864578
523	IGSI	25.26		388.232	389.237	9.6708	non-Umami	0.383	0.715927
524	IPCH	15.94		468.216	469.222	16.0389	non-Umami	0.383	9.83066e-10
525	KFEA	15.65		493.254	494.263	24.4313	non-Umami	0.382	0.0776468
526	SIVGI	22.5		487.301	488.263	21.844	non-Umami	0.382	0.176815
527	QNMAY	17.72		625.253	626.265	13.8985	non-Umami	0.381	0.931262
528	QLPQQP	19.58		709.376	710.377	8.7592	non-Umami	0.38	0.86615
529	EAY	19.24		381.154	382.158	5.0935	non-Umami	0.379	0.999907
530	LPSSPFA	15.39		717.37	718.334	13.7858	non-Umami	0.379	0.999943
531	NSG	20.42		276.107	277.115	16.7435	non-Umami	0.378	1
532	SADQQP	15.96		644.277	645.288	30.7525	non-Umami	0.377	1
533	TFET	21.91		496.217	497.229	10.046	non-Umami	0.377	1
534	RIVP	24.65		483.317	484.32	10.0828	non-Umami	0.376	4.60833e-11
535	PNGSGVVCPD	15.45		942.399	943.411	26.0315	non-Umami	0.375	0.894143
536	PQQPQQPQQPFPQPQQP	21.61		1998.94	667.325	37.3585	non-Umami	0.374	1
537	IASGAI	23.32		530.306	531.313	13.7202	non-Umami	0.373	0.0567056
538	IDVG	15.79		402.211	403.217	9.2212	non-Umami	0.372	0.000771568
539	LDQSPATV	22.38		829.418	830.505	15.2221	non-Umami	0.371	1
540	DISVSA	19.71		590.291	591.295	12.9452	non-Umami	0.37	0.999997
541	IQEQP	19.7		613.307	614.308	8.0812	non-Umami	0.37	1
542	AYNTII	16.42		693.37	694.372	28.2264	non-Umami	0.369	1
543	HGY	18.63		375.154	376.157	4.9295	non-Umami	0.369	0.00127486
544	VKLDVLQT	25.73		914.544	915.541	31.0968	non-Umami	0.366	1
545	QVPSPTPTSLT	18.75		1126.59	564.299	17.0871	non-Umami	0.364	1
546	DRPF	16.12		533.26	534.243	20.3647	non-Umami	0.361	0.961624
547	QQPYPQQQP	15.81		1095.5	1096.49	12.6711	non-Umami	0.36	1
548	IDLLGG	17.01		586.333	587.341	21.3665	non-Umami	0.36	0.0694212
549	QPQQPFPQQPQQP	21.94		1529.73	765.869	23.672	non-Umami	0.356	1
550	ATNV	15.45		403.207	404.212	3.4254	non-Umami	0.356	0.999999
551	YADP	20.67		464.191	465.194	5.953	non-Umami	0.355	0.983629
552	DQLPI	15.26		584.317	585.321	12.864	non-Umami	0.354	0.0271891
553	VKGNLGGLAVSVT	18.81		1214.69	608.344	44.2522	non-Umami	0.353	1
554	VGHD	18.89		426.186	427.195	25.1325	non-Umami	0.353	0.989592
555	QQQPLPQ	16.54		820.408	821.407	12.6874	non-Umami	0.352	1
556	EIQSE	16.66		604.27	605.302	10.0668	non-Umami	0.352	1
557	YNP	21.45		392.17	393.215	8.4734	non-Umami	0.352	0.0464292
558	AHFG	18.82		430.196	431.209	11.1468	non-Umami	0.351	3.09494e-05
559	DVGI	15.88		402.211	403.215	9.6371	non-Umami	0.351	0.00856064
560	IADI	15.6		430.243	431.24	12.2258	non-Umami	0.348	8.70781e-05
561	VPTVD	22.67		529.275	530.276	9.4309	non-Umami	0.348	1
562	QPQPQQQLG	20.86		877.429	878.426	15.8951	non-Umami	0.346	1
563	ESPV	16.59		430.206	431.215	12.6466	non-Umami	0.346	0.0119683
564	VGGAP	19.68		399.212	400.216	3.291	non-Umami	0.346	0.193419
565	MVAGT	15.1		477.226	478.225	10.1292	non-Umami	0.345	0.0286769
566	QCCQQLPQIP	34.13		1265.55	633.782	40.8115	non-Umami	0.344	1
567	PQQPLPQPQQPQQP	18.24		1611.79	806.904	35.1071	non-Umami	0.343	1
568	EQGQGY	15.42		662.266	663.269	8.4969	non-Umami	0.343	1
569	LTGMAFRVPTVDVSVVDL	36.49		1918.02	960.012	46.3136	non-Umami	0.342	1
570	RPD	19.79		386.191	387.185	2.9	non-Umami	0.34	0.999445
571	VAMR	17.11		475.258	476.268	17.7341	non-Umami	0.34	1.31105e-06
572	VIVP	18.9		426.284	427.293	17.4068	non-Umami	0.34	1.16778e-08
573	EINP	16.86		453.222	454.226	14.4705	non-Umami	0.338	0.000136347
574	DRF	24.14		436.207	437.233	17.3073	non-Umami	0.337	0.998937
575	EHSGFNVA	18.47		859.382	860.376	28.0832	non-Umami	0.337	0.999838
576	EGGVI	15.16		473.248	474.251	13.6526	non-Umami	0.336	0.000551008
577	EYW	16.16		496.196	497.196	23.7274	non-Umami	0.336	0.000442192
578	GSSI	18.21		362.18	363.183	6.2991	non-Umami	0.336	0.0608208
579	SPSI	18.22		402.211	403.216	12.4182	non-Umami	0.334	0.012575
580	EQQVP	19.25		581.281	582.235	10.8013	non-Umami	0.333	1
581	FSPT	16.7		450.211	451.249	13.8612	non-Umami	0.333	0.99869
582	AEVA	15.01		388.196	389.203	3.3447	non-Umami	0.332	1
583	TPIT	18.8		430.243	431.216	10.0621	non-Umami	0.332	0.97695
584	IGTALVIQ	20.66		813.496	814.496	28.775	non-Umami	0.331	0.999852
585	QPIPQQ	16.04		692.349	693.35	13.6584	non-Umami	0.33	0.00538248
586	AQIP	21.52		427.243	428.247	11.7332	non-Umami	0.328	0.0245309
587	GSII	16.6		388.232	389.237	17.1935	non-Umami	0.328	0.438725
588	KSVH	16		469.265	470.272	0.966	non-Umami	0.328	0.848915
589	EPATQ	15.33		544.249	545.255	11.1491	non-Umami	0.327	1
590	EQINP	18.71		581.281	582.284	13.1105	non-Umami	0.325	0.999911
591	QPLQPQ	19.23		692.349	693.357	13.5936	non-Umami	0.325	0.365374
592	INFNLESRQ	16.34		1120.55	561.284	39.4668	non-Umami	0.322	1
593	TAEP	20.73		416.191	417.208	2.7207	non-Umami	0.317	1
594	ASGAVRP	19.35		698.371	699.375	10.3494	non-Umami	0.316	0.0219466
595	QFPQPQQPQQPFPQQPQQ	21.2		2158.02	1080.01	31.9445	non-Umami	0.316	1
596	PVE	15.19		343.174	344.18	12.7118	non-Umami	0.313	0.876965
597	SEPP	15.01		428.191	429.196	10.8281	non-Umami	0.312	0.984656
598	GDLLGA	18.2		544.286	545.285	11.2622	non-Umami	0.311	0.995784
599	QPQQQVPIEIR	40.79		1317.7	660.307	29.8603	non-Umami	0.31	1
600	PPPVHDSE	22.67		876.398	439.203	4.769	non-Umami	0.31	0.999946
601	QQQPYP	28		742.329	743.333	13.7076	non-Umami	0.309	0.999999
602	APVT	15.47		386.216	387.184	3.3435	non-Umami	0.307	0.000131751
603	EISES	15.77		545.233	546.233	10.1013	non-Umami	0.305	1
604	PQPQQPQP	18.7		920.424	921.438	26.4871	non-Umami	0.3	0.0652603
605	ALLASGLVLG	23.3		912.564	913.562	43.2757	non-Umami	0.3	0.965457
606	AAIG	16.78		330.19	331.129	5.3932	non-Umami	0.297	4.28367e-08
607	PQPQQPPQLQPQPQ	23.4		1611.79	806.905	35.1938	non-Umami	0.296	1
608	AFTPIQ	24.8		675.359	676.364	21.2125	non-Umami	0.296	0.996412
609	QQPPQLQP	16.33		934.487	468.243	9.7849	non-Umami	0.294	1
610	TIYASH	15.32		690.334	692.295	25.8507	non-Umami	0.291	0.000408932
611	HART	16.72		483.255	484.258	12.9242	non-Umami	0.289	0.99999
612	PAFV	19.17		432.237	433.11	24.4464	non-Umami	0.289	5.36529e-07
613	QNND	15.34		489.182	490.191	2.9023	non-Umami	0.288	1
614	VNVP	18.75		427.243	428.246	12.3861	non-Umami	0.288	0.998728
615	QPHQIAQLE	21.66		1045.52	1046.52	24.0277	non-Umami	0.287	0.9994
616	VENGDVI	22.24		744.365	745.366	15.1541	non-Umami	0.287	1
617	GSSIFDT	16.14		725.323	726.326	14.8957	non-Umami	0.283	1
618	ISVS	20.49		404.227	405.232	8.1229	non-Umami	0.283	0.00156558
619	FRVPTVDVSVVDL	17.65		1444.79	723.403	44.032	non-Umami	0.281	1
620	QQIP	15.07		484.264	485.269	10.1616	non-Umami	0.281	0.84815
621	QPQYPQPQ	21.74		967.44	968.452	12.8848	non-Umami	0.278	1
622	DVPT	15.45		430.206	431.245	12.9754	non-Umami	0.277	1
623	MIFST	15.19		597.283	598.299	29.0622	non-Umami	0.276	0.839422
624	SLVQQIISQQ	16.64		1143.61	572.806	26.9473	non-Umami	0.275	1
625	DTIP	17.01		444.222	445.115	12.4865	non-Umami	0.275	0.999101
626	GQCTDGS	19.96		666.228	667.231	3.1982	non-Umami	0.275	1
627	LQPQNPSQQQP	23.14		1263.62	632.818	9.5302	non-Umami	0.275	1
628	VEGF	17.5		450.211	451.255	24.1505	non-Umami	0.274	0.999862
629	RPAH	16.09		479.26	480.262	12.2806	non-Umami	0.273	4.79739e-07
630	SVGVMGDQRT	20.74		1048.5	525.256	28.122	non-Umami	0.272	1
631	TISNK	17.12		561.312	562.284	28.9655	non-Umami	0.272	1
632	IMITT	18.32		577.314	578.317	21.745	non-Umami	0.271	0.0081194
633	EQPFP	16.73		598.275	599.276	25.0379	non-Umami	0.27	0.999629
634	PEQFQ	15.11		647.292	648.298	2.7051	non-Umami	0.27	1
635	SEIA	15.6		418.206	419.209	4.933	non-Umami	0.27	0.58983
636	SYQDISVS	21.14		897.408	898.408	15.583	non-Umami	0.268	1
637	KEF	17.73		422.216	423.218	10.6174	non-Umami	0.267	0.0270148
638	TPTVG	21.35		473.248	474.253	7.337	non-Umami	0.266	1
639	KEVVVLQLT	21.52		1027.63	1028.67	42.6571	non-Umami	0.264	1
640	TIINLL	19.02		685.437	686.445	22.0215	non-Umami	0.263	0.999997
641	PQQPFPQLQQPQQPLPQPQQ	15		2354.15	785.725	36.3941	non-Umami	0.262	1
642	PAAH	18.1		394.196	395.198	5.1349	non-Umami	0.261	0.0138466
643	PAGH	18.31		380.181	381.181	4.1994	non-Umami	0.261	0.000739404
644	PQQPGQGQQP	17.49		1064.49	533.254	17.0561	non-Umami	0.258	1
645	MVHA	20.62		456.216	457.222	10.813	non-Umami	0.257	1.3214e-07
646	SHAP	16.11		410.191	411.256	13.6822	non-Umami	0.257	0.823011
647	SYQDISVSA	36.86		968.445	969.449	19.384	non-Umami	0.257	1
648	FSKSPV	20.37		663.359	664.347	39.3137	non-Umami	0.255	0.984156
649	IDNF	18.37		507.233	508.236	14.7404	non-Umami	0.255	1
650	FSANL	15.79		550.275	551.277	19.1516	non-Umami	0.254	1
651	TSEGPV	16.85		588.275	589.28	13.83	non-Umami	0.254	1
652	VAIA	16.18		372.237	373.24	8.3598	non-Umami	0.254	9.11265e-10
653	GSAS	17.29		320.133	321.142	6.2979	non-Umami	0.253	1
654	ISVSA	19.99		475.264	476.265	11.1688	non-Umami	0.253	0.0963782
655	RRSY	21.61		580.308	291.162	14.0046	non-Umami	0.252	0.908274
656	FGAGNGPGS	18.51		762.33	763.341	7.9227	non-Umami	0.251	0.999957
657	HPAT	17.15		424.207	425.211	19.1809	non-Umami	0.25	0.651072
658	LQPQNPSQQQPQEQVPLVQ	30.86		2185.11	1093.56	27.1879	non-Umami	0.249	1
659	AANAIILLDI	21.11		1026.6	514.306	31.7078	non-Umami	0.248	0.999936
660	AGAA	20.37		288.143	289.155	5.5045	non-Umami	0.246	1
661	SQAF	16.62		451.207	452.216	10.5214	non-Umami	0.245	1
662	QQQPPL	16.79		692.349	693.352	17.3492	non-Umami	0.244	0.988691
663	SGYV	15.39		424.196	426.195	2.7993	non-Umami	0.242	0.988639
664	QQPQLPFPQQPQQP	22.24		1659.84	831.419	23.3603	non-Umami	0.241	1
665	LTPTM	18.84		561.283	562.287	20.1739	non-Umami	0.24	0.00159772
666	TAIP	16.96		400.232	401.236	9.4779	non-Umami	0.239	0.117016
667	IAHGGVIPNIN	27.45		1103.61	552.812	24.414	non-Umami	0.238	0.976447
668	KSGSS	18.15		464.223	465.223	12.2414	non-Umami	0.236	0.999997
669	EVAG	15.86		374.18	375.189	2.4196	non-Umami	0.235	1
670	TFDV	16.44		480.222	481.227	11.1839	non-Umami	0.235	1
671	ITDI	20.88		460.253	461.254	14.7991	non-Umami	0.234	1
672	VIPDV	15.29		541.311	542.316	12.8617	non-Umami	0.234	0.905138
673	IIQPQQPAQLE	21.19		1263.68	632.845	22.0422	non-Umami	0.233	1
674	RRGY	17.56		550.298	276.155	14.7944	non-Umami	0.233	0.988978
675	PPST	18.53		442.206	222.111	5.7944	non-Umami	0.232	0.651072
676	QSF	18.71		363.143	364.15	14.7357	non-Umami	0.229	0.0750996
677	DVHV	15.6		468.233	469.238	8.2102	non-Umami	0.229	0.999943
678	PSNIAGGAAPPP	16.95		1048.52	1049.53	20.4763	non-Umami	0.228	0.976447
679	PQQPQQPFLQPQQPFPQQPQQ	31.54		2513.25	838.746	31.2483	non-Umami	0.227	1
680	SEQDSSYISGQILHPN	35.27		1773.82	887.906	29.3605	non-Umami	0.227	1
681	VGYPYAD	17.28		783.344	784.355	7.6792	non-Umami	0.226	1
682	AFRVPTVDVSVVDL	31.27		1515.83	758.908	44.1794	non-Umami	0.225	1
683	PSLSSSV	15.41		675.344	676.348	11.7521	non-Umami	0.225	0.998181
684	TIPT	26.11		430.243	431.247	9.1583	non-Umami	0.225	0.977182
685	AQGSY	16.7		524.223	525.25	10.7338	non-Umami	0.224	1
686	AVAP	20.79		356.206	357.212	7.3822	non-Umami	0.224	2.83132e-08
687	EFISQ	16.28		622.296	623.302	16.0698	non-Umami	0.224	1
688	QPQQPFPQQPQQPFPQPQ	29.3		2127.02	1064.51	35.6679	non-Umami	0.222	1
689	GGSSST	15.76		494.197	495.207	9.7606	non-Umami	0.222	1
690	ITET	15.47		462.233	463.223	15.3265	non-Umami	0.221	1
691	THQDY	15.08		662.266	663.269	8.4487	non-Umami	0.22	1
692	NSYKQ	15.83		638.302	640.322	9.4137	non-Umami	0.219	1
693	RAMY	19.94		539.253	540.292	13.7696	non-Umami	0.219	2.90459e-05
694	SSVI	17.78		404.227	405.236	11.732	non-Umami	0.218	0.00575791
695	YTNP	20.69		493.217	494.226	6.8885	non-Umami	0.218	1
696	KHT	18.78		384.212	385.158	5.8939	non-Umami	0.216	0.999892
697	DAVP	18.95		400.196	401.198	8.2695	non-Umami	0.215	0.727397
698	KDWHP	15.39		681.323	682.311	22.3489	non-Umami	0.215	0.999986
699	ESASSSGGSG	16.69		824.315	825.317	5.0522	non-Umami	0.214	1
700	TIDI	22.27		460.253	461.255	9.3956	non-Umami	0.214	1
701	TDVP	22.14		430.206	431.209	8.318	non-Umami	0.213	1
702	AHSVHQ	19.46		677.324	679.363	15.2058	non-Umami	0.211	0.99817
703	EPI	16.1		339.179	340.184	16.0491	non-Umami	0.21	1.97919e-06
704	IVEG	17.38		416.227	417.231	4.6194	non-Umami	0.21	0.00557033
705	MVLQTL	22.94		703.394	704.396	33.9046	non-Umami	0.209	0.435583
706	QVHPDIGISSKA	15.11		1233.64	618.284	21.9583	non-Umami	0.208	0.976447
707	VPIVP	17.97		523.337	524.336	26.8614	non-Umami	0.208	1.09024e-06
708	VPVE	20.6		442.243	443.246	7.8178	non-Umami	0.208	0.153408
709	EIG	18.95		317.159	318.164	5.4416	non-Umami	0.205	0.0412538
710	EQQPYP	17.46		742.329	743.335	13.6439	non-Umami	0.204	1
711	GLSGGTAA	15.49		632.313	633.335	27.2142	non-Umami	0.204	1
712	DVTI	21.02		446.238	447.24	16.1011	non-Umami	0.203	0.0572378
713	IEID	17.9		488.248	489.255	13.8288	non-Umami	0.202	0.999992
714	LCLHP	17.69		581.3	582.308	22.4996	non-Umami	0.202	1.31784e-05
715	PSGQVQWPQQQ	26.87		1281.61	641.805	18.5257	non-Umami	0.201	1
716	EI	22.54		260.137	261.143	8.1706	non-Umami	0.2	2.55705e-07
717	IITD	17.52		460.253	461.253	10.1465	non-Umami	0.2	0.999999
718	VPEGR	17.44		556.297	557.296	9.1123	non-Umami	0.2	0.999489
719	QPGQGQGQP	15.44		878.388	879.386	8.3835	non-Umami	0.199	1
720	NPRMLQWGIPMI	15.05		1486.74	744.376	29.8691	non-Umami	0.198	0.999889
721	FGGSK	15.85		494.249	495.24	8.1415	non-Umami	0.198	0.652505
722	SPQQSGQGQQPGQLQ	16.62		1566.74	784.366	8.7604	non-Umami	0.198	1
723	VSPP	17.71		398.216	399.222	8.1089	non-Umami	0.198	0.971294
724	IQEQ	18.84		516.254	517.26	2.5744	non-Umami	0.197	1
725	GSPLFQD	15.07		762.355	763.358	20.3671	non-Umami	0.194	1
726	RT	19.04		275.159	276.167	5.2729	non-Umami	0.194	0.999248
727	FGNYGNIILC	16.83		1112.51	557.261	19.182	non-Umami	0.193	1
728	ADIW	17.86		503.238	504.241	28.8134	non-Umami	0.193	0.02031
729	DGIID	15.37		531.254	532.305	17.3457	non-Umami	0.193	0.999998
730	AAKN	16.54		402.223	403.219	56.5546	non-Umami	0.192	0.985141
731	SLGGGLSVA	16.41		759.413	760.419	15.2543	non-Umami	0.192	0.999337
732	PCPGQHA	18.5		708.301	709.299	3.9553	non-Umami	0.191	0.10854
733	YANP	17.73		463.207	464.222	8.2532	non-Umami	0.191	0.229536
734	VGSLQDQ	15.54		745.361	746.369	22.4231	non-Umami	0.19	1
735	WADPFDTF	24.26		997.418	998.461	45.4022	non-Umami	0.19	1
736	EEEPAEPAVP	17.85		1066.48	534.25	19.1492	non-Umami	0.189	1
737	GDR	17.49		346.16	347.123	10.6813	non-Umami	0.188	1
738	QPGQGQQPG	22.33		878.388	879.388	8.4815	non-Umami	0.187	1
739	IIQPQQPAQLEVIR	55.15		1631.94	545.315	32.0947	non-Umami	0.187	1
740	KHF	17.4		430.233	431.24	20.4658	non-Umami	0.187	6.39196e-07
741	QPGAAGPSREPGAAG	15.18		1304.61	653.311	21.8604	non-Umami	0.185	0.999946
742	HAAP	15.47		394.196	395.197	4.9991	non-Umami	0.185	3.08959e-05
743	VGEIQ	20.66		544.286	545.291	11.2164	non-Umami	0.185	0.998902
744	IIQPQQPAQYEVIR	31.11		1681.92	841.96	27.6784	non-Umami	0.184	1
745	VAGPVNLNGEI	16.67		1082.56	542.284	29.298	non-Umami	0.183	1
746	QLQSQLHPQPQQPP	18.9		1608.79	805.396	45.3964	non-Umami	0.181	1
747	ESPI	18.2		444.222	445.226	12.4055	non-Umami	0.181	0.0752115
748	ITAV	15.17		402.248	403.251	14.7956	non-Umami	0.181	0.997808
749	PGSAQSY	19.96		708.308	709.264	6.9615	non-Umami	0.181	0.999994
750	IFSPVLVPAA	36.52		1012.6	1013.59	43.4788	non-Umami	0.179	0.650673
751	ITP	17.99		329.195	330.201	7.4387	non-Umami	0.179	0.000476516
752	VELINA	15.21		657.37	658.366	26.8834	non-Umami	0.179	1
753	PVESPAP	18.34		695.349	696.352	12.5249	non-Umami	0.178	0.999946
754	ADGVI	16.52		473.248	474.215	13.6698	non-Umami	0.177	0.00382972
755	IDFS	18.2		480.222	481.227	16.6918	non-Umami	0.176	0.999385
756	ITVA	19.62		402.248	403.252	10.6545	non-Umami	0.176	0.990082
757	LDPVGGL	15.29		669.37	670.37	27.6414	non-Umami	0.176	0.998999
758	RSPP	16.25		455.249	456.248	4.9353	non-Umami	0.176	0.0749312
759	SATTIAI	16.29		675.38	676.335	24.48	non-Umami	0.176	1
760	GQGIIQPQQPAQLEVIR	36.79		1874.04	938.017	35.178	non-Umami	0.175	1
761	QQGGAPG	16.59		596.255	597.262	3.036	non-Umami	0.174	0.120163
762	LEAIGS	17.77		588.312	589.315	13.6561	non-Umami	0.174	0.974143
763	NPVAGHGVG	42.42		806.403	807.408	7.9574	non-Umami	0.174	0.0220723
764	TTVH	16.14		456.233	457.24	17.2422	non-Umami	0.174	0.776969
765	MLVSPP		94.4	658.336	659.341	17.6447	non-Umami	0.173	0.996377
766	ISAGI	20.97		459.269	460.272	22.1069	non-Umami	0.173	0.654533
767	HPAA	22.78		394.196	395.207	15.2302	non-Umami	0.172	2.77478e-05
768	QPPAAGGAP	15.01		764.382	766.372	24.1736	non-Umami	0.172	0.210908
769	ISIE	25.68		460.253	461.255	13.523	non-Umami	0.171	0.044588
770	DGVP	15.14		428.191	429.2	16.136	non-Umami	0.17	0.0678521
771	ASAI	22.98		360.201	361.207	8.1741	non-Umami	0.17	0.00153604
772	VLLTSQLV	17.5		872.522	873.526	45.5745	non-Umami	0.168	1
773	EPQPQPWA	18.51		951.445	476.727	21.3642	non-Umami	0.167	0.862229
774	SRIPQYG	22.05		820.408	821.413	12.6374	non-Umami	0.166	0.94161
775	ATIF	23.38		450.248	451.25	24.4487	non-Umami	0.166	0.988606
776	EIID	16.42		488.248	489.254	13.9438	non-Umami	0.166	0.999992
777	ATIGA	18.38		431.238	432.245	8.1578	non-Umami	0.165	0.999997
778	LLQPQQPAQLEVLR		95.3	1631.94	816.967	32.1392	non-Umami	0.165	1
779	AITAIF	18.09		634.369	635.371	37.0049	non-Umami	0.164	0.999898
780	FARP	20.36		489.27	490.267	10.1304	non-Umami	0.164	1.61843e-08
781	IGSGNIKKQM	15.6		1090.58	546.291	32.0663	non-Umami	0.163	0.54945
782	MIQP	15.3		487.247	488.305	15.5597	non-Umami	0.163	0.000265081
783	LALNRISGV	16.05		942.55	472.281	27.2095	non-Umami	0.161	0.979146
784	EVAAAALSPPP	16.02		1021.54	511.774	17.2434	non-Umami	0.16	0.862229
785	QEVP	20.72		471.233	472.235	8.2544	non-Umami	0.16	0.165618
786	QQPILPQQP	17.86		1047.57	524.79	13.8138	non-Umami	0.159	0.0177073
787	AVGLSS	21.71		532.286	533.29	10.9705	non-Umami	0.158	0.99984
788	PGASVSSGG	15.35		717.329	718.338	3.0877	non-Umami	0.158	0.999643
789	SIAI	21.98		402.248	403.253	20.4857	non-Umami	0.158	0.200825
790	EPFPQQPP		90.2	920.439	921.441	26.3772	non-Umami	0.156	0.304638
791	SAIEI	16.1		531.29	532.3	13.6404	non-Umami	0.156	0.00171517
792	GPQQHW	16.17		751.34	752.343	9.7239	non-Umami	0.155	0.952417
793	HKF	16.83		430.233	431.245	12.3714	non-Umami	0.155	8.72801e-09
794	PQQHW	15.21		695.303	696.305	4.2916	non-Umami	0.154	0.999997
795	EPF	15.01		391.174	392.18	4.0115	non-Umami	0.154	4.29027e-06
796	IPSNP	34.2		526.275	527.278	8.7887	non-Umami	0.154	0.0258906
797	AVTGF	21.1		493.254	494.255	16.1695	non-Umami	0.153	1
798	VPVPQLQPQNPSQQQPQ	46.37		1911.98	956.996	24.6902	non-Umami	0.153	1
799	AVATPV	17.13		556.322	557.321	11.341	non-Umami	0.152	1
800	PGEIPP	16.17		608.317	609.318	36.5862	non-Umami	0.151	0.83964
801	PMRF	16.74		549.273	550.284	34.6337	non-Umami	0.151	1.49836e-09
802	SSIEQHSGQNIF	20.05		1345.63	673.813	22.1881	non-Umami	0.151	1
803	LDVNPLT	20.82		770.417	771.42	23.5913	non-Umami	0.15	1
804	VRILA	16.25		570.385	571.39	15.6798	non-Umami	0.149	0.0394106
805	QPH	15.48		363.154	364.161	2.248	non-Umami	0.147	6.52274e-06
806	IATAIF	17.24		634.369	635.368	36.9037	non-Umami	0.146	0.0369113
807	AFTPIQY	38.12		838.423	839.424	32.9944	non-Umami	0.145	0.999995
808	LPYYTVGFK	16.8		1086.58	544.294	10.735	non-Umami	0.145	0.05239
809	SAGAF	15.69		451.207	452.239	16.1972	non-Umami	0.145	0.999988
810	FEAHPF	15.97		746.339	747.355	18.973	non-Umami	0.144	5.174e-10
811	SPVIVP	17.1		610.369	611.371	27.2427	non-Umami	0.144	0.647889
812	SSEI	17.13		434.201	435.207	2.8715	non-Umami	0.144	0.999971
813	EQW	18.42		461.191	462.196	11.5434	non-Umami	0.143	0.98957
814	TIAV	20.37		402.248	403.219	14.8104	non-Umami	0.143	0.997827
815	VATGF	23.43		493.254	494.256	16.2428	non-Umami	0.143	0.999998
816	GQW	18.17		389.17	390.175	10.2424	non-Umami	0.141	1.44574e-06
817	QSVA	19.54		403.207	404.213	2.8604	non-Umami	0.14	0.997796
818	NPSGESQ	15.58		717.293	718.305	15.4804	non-Umami	0.139	1
819	VGGTA	16.1		403.207	404.214	2.638	non-Umami	0.138	1
820	TIGM	22.09		420.204	421.204	12.6641	non-Umami	0.137	2.30962e-05
821	TSFP	16.85		450.211	451.252	13.976	non-Umami	0.137	0.0113233
822	VPVPQLQPQNPSQQQPQEQVPLVQ	23.32		2705.41	902.803	38.8635	non-Umami	0.137	1
823	LCLVGGS	22.88		646.323	647.328	8.4792	non-Umami	0.136	0.00177689
824	AIEISG	20.48		588.312	589.316	14.0711	non-Umami	0.136	0.129533
825	DPTP	16.05		428.191	429.2	11.2281	non-Umami	0.136	0.999955
826	QVAI	15.07		429.259	430.267	21.9548	non-Umami	0.134	0.369429
827	DLAGP	15.35		471.233	472.24	8.1252	non-Umami	0.132	0.99603
828	INFD	17.97		507.233	508.236	16.927	non-Umami	0.132	1
829	LIFSPVLVPAA	24.57		1125.68	1126.67	47.2539	non-Umami	0.132	0.979896
830	VEIG	17.8		416.227	417.231	10.1154	non-Umami	0.131	0.000330079
831	APY	16.84		349.164	350.167	16.0987	non-Umami	0.13	0.987415
832	PQQPFLQPQQPFPQQPQQP	32.37		2257.13	1129.56	34.1846	non-Umami	0.129	1
833	PSTIGA	15.3		544.286	545.289	11.1862	non-Umami	0.129	0.00963777
834	QPGQGQQGY	30.4		944.399	945.403	10.6256	non-Umami	0.128	1
835	VEIA	15.81		430.243	431.247	15.2174	non-Umami	0.128	1.6516e-05
836	KSIP	15.42		443.274	444.279	17.1613	non-Umami	0.127	0.18219
837	SGIM	18.1		406.189	407.193	11.1164	non-Umami	0.127	3.1173e-06
838	PVGAMMVGS	15.48		863.388	864.391	23.2111	non-Umami	0.126	0.998181
839	QQYYPGLSN	44.14		1051.46	1052.46	25.613	non-Umami	0.126	1
840	FAAM	16.41		438.194	439.258	8.6748	non-Umami	0.126	2.21641e-06
841	FAEP	20.52		462.211	463.216	13.1244	non-Umami	0.126	0.917998
842	SGIH	16.98		412.207	413.212	1.0324	non-Umami	0.125	1.61445e-06
843	AASPPG	16		498.244	499.247	9.1889	non-Umami	0.124	0.997846
844	KATPVF		97.9	703.39	704.391	30.3039	non-Umami	0.123	0.999998
845	PQQPFPQLQQPQQPFPQPQ	19.36		2257.13	753.376	34.1432	non-Umami	0.123	1
846	PGE	21.28		301.127	302.134	2.044	non-Umami	0.122	0.974019
847	FPAT	18.36		434.216	435.222	11.6944	non-Umami	0.121	0.00291322
848	LDVNPLTLG	16.25		940.523	941.523	34.1344	non-Umami	0.121	1
849	DAPRA	15.16		528.266	530.274	14.5778	non-Umami	0.12	0.985368
850	IGGTP	16.54		443.238	444.243	8.0765	non-Umami	0.12	0.000996951
851	AVAGFLTSGALGLGGLSSL	54.03		1689.93	845.958	48.8022	non-Umami	0.119	1
852	DAMI	17.34		448.199	449.21	15.0654	non-Umami	0.119	0.0239602
853	IIPQQPQQP	25.45		1047.57	525.251	13.9669	non-Umami	0.119	1
854	VDYN	22.24		509.212	510.219	5.6862	non-Umami	0.119	1
855	DLQNLRGSNIGM	25.96		1317.63	659.82	28.9713	non-Umami	0.118	1
856	IPTP	25.97		426.248	427.251	12.5051	non-Umami	0.117	0.000947027
857	MAVT	17.82		420.204	421.212	8.1555	non-Umami	0.117	0.954964
858	DFNP	18.63		491.202	492.208	11.6503	non-Umami	0.116	1
859	SQPAWNQP	16.65		926.425	464.218	8.0274	non-Umami	0.116	0.999421
860	ANIP	22.26		413.227	414.234	11.0838	non-Umami	0.115	0.292304
861	GVSIA	21.38		445.254	446.256	11.6222	non-Umami	0.115	0.000575241
862	YAAAP	15.82		491.238	492.216	7.9012	non-Umami	0.114	0.248768
863	ASFPP	18.06		517.254	518.269	21.7678	non-Umami	0.113	0.0420981
864	LTVATPVL	23.5		812.501	813.502	38.7453	non-Umami	0.113	1
865	NITI	19.19		459.269	460.275	17.0684	non-Umami	0.113	0.999996
866	EPQPYP		93.9	711.323	712.323	17.5387	non-Umami	0.112	0.373522
867	GNGGGGGATP	16.49		743.32	744.315	8.464	non-Umami	0.112	1
868	SINVE	15.86		560.281	561.285	10.1477	non-Umami	0.112	1
869	VAISA	15.29		459.269	460.271	17.1476	non-Umami	0.112	0.110901
870	QPQFPQQPP	30.71		1048.5	1049.5	25.5969	non-Umami	0.111	1
871	PVLVPAA	16.93		665.411	666.417	25.1097	non-Umami	0.111	0.100665
872	PYVDGHVPAITS	17.47		1254.62	628.323	33.745	non-Umami	0.111	0.976447
873	NGI	28.25		302.159	303.165	6.0313	non-Umami	0.11	2.81559e-09
874	NGST	16.67		377.155	378.16	16.212	non-Umami	0.11	1
875	VFADLITQ	22.9		906.47	907.474	25.1419	non-Umami	0.108	1
876	NVPTGFF	15.32		780.381	781.37	38.9109	non-Umami	0.108	1
877	SIAP	20.83		386.216	387.174	8.5553	non-Umami	0.108	0.00818908
878	SPPR	15.34		455.249	456.252	5.0003	non-Umami	0.106	0.0550018
879	QQILG	16.12		540.291	541.294	23.6882	non-Umami	0.105	9.14307e-07
880	ISGY	17.88		438.211	439.216	7.7449	non-Umami	0.105	0.000276664
881	IGVP	15.32		384.237	385.242	16.1337	non-Umami	0.104	1.43427e-09
882	LGATTLEL	24.2		816.459	817.463	42.048	non-Umami	0.104	1
883	DRGH	16.47		483.219	484.233	16.1684	non-Umami	0.103	0.999926
884	IGVSVA	15.28		544.322	545.323	12.6501	non-Umami	0.103	0.862679
885	EQPPYP	26.29		711.323	712.326	17.4911	non-Umami	0.102	0.373522
886	ALGSPSV	21.29		629.338	630.34	10.15	non-Umami	0.102	0.324097
887	DGFA	17.56		408.164	409.169	8.2231	non-Umami	0.102	0.999816
888	IDVINP	16.27		669.37	670.373	27.6081	non-Umami	0.102	0.535792
889	PTVSF	21.2		549.28	550.281	22.5281	non-Umami	0.102	0.99937
890	QYYPGLSN	31.3		923.403	924.397	27.8388	non-Umami	0.101	1
891	TFGV	18.12		422.216	423.221	22.3824	non-Umami	0.101	0.999916
892	IPQQP	25.19		581.317	582.322	8.8916	non-Umami	0.099	0.420426
893	SAVGYP	15.35		592.286	593.288	11.2819	non-Umami	0.099	0.614703
894	IFSPVLVPA	22.45		941.559	942.56	43.5103	non-Umami	0.098	0.537233
895	YVSALIM	19.51		811.415	812.44	44.1096	non-Umami	0.096	2.3337e-05
896	TDVI	19.75		446.238	447.241	13.6357	non-Umami	0.096	0.999998
897	GNTGLVGGS	20.54		761.356	762.346	9.4207	non-Umami	0.095	1
898	GVSPGGV	21.17		571.297	572.298	10.1488	non-Umami	0.095	0.00016083
899	QQYYPGLSNESESETSE	34.38		1929.78	965.892	26.8994	non-Umami	0.093	1
900	WAHI	19.63		525.27	526.224	15.6435	non-Umami	0.093	2.54974e-08
901	AFEP	17.66		462.211	463.217	12.8927	non-Umami	0.092	0.214059
902	DVNY	18.36		509.212	510.221	5.4486	non-Umami	0.092	1
903	KSFW	18.13		566.285	567.294	16.8917	non-Umami	0.092	1.58081e-06
904	NNSV	15.01		432.197	433.208	7.6208	non-Umami	0.092	1
905	VPVPQLQPQNPSQQQPQEQVPLV	21.31		2577.36	860.427	40.8253	non-Umami	0.092	1
906	SAGIQ	23.04		474.244	475.245	3.1889	non-Umami	0.09	0.661641
907	SVGV	26.46		360.201	361.204	8.6515	non-Umami	0.09	0.999455
908	YYPGLSN	31.59		812.37	813.373	17.4635	non-Umami	0.09	0.999993
909	ERFQPMF	21.96		953.443	477.724	33.2938	non-Umami	0.089	0.0226092
910	HICI	16.17		484.247	485.255	13.4759	non-Umami	0.089	1.46608e-11
911	IAID	16.16		430.243	431.243	13.4939	non-Umami	0.089	6.60106e-05
912	IATPAAS	15.05		629.338	630.34	10.0863	non-Umami	0.089	0.0688919
913	KDGP	15.69		415.207	416.245	12.4704	non-Umami	0.089	0.984656
914	AGYGT	16.64		467.202	468.206	3.6564	non-Umami	0.088	1
915	AIVE	20.45		430.243	431.246	12.4853	non-Umami	0.088	3.83258e-06
916	ITAGI	15.03		473.285	474.259	17.1947	non-Umami	0.088	0.00417252
917	RGY	17.46		394.197	395.204	18.1698	non-Umami	0.088	0.00691797
918	ASKNPP	16.48		612.323	613.3	28.2751	non-Umami	0.087	0.997662
919	IGGGA	25.05		373.196	374.203	2.9977	non-Umami	0.087	0.0679528
920	MGTI	15.6		420.204	421.207	10.827	non-Umami	0.087	0.00651046
921	SFPTY	17.28		613.275	614.263	23.6166	non-Umami	0.087	1
922	SPGP	16.17		356.17	357.173	8.4911	non-Umami	0.087	0.000678581
923	VIFSPV	19.34		660.385	661.38	35.3566	non-Umami	0.085	0.632452
924	SIQISG	18.62		603.323	604.327	12.8164	non-Umami	0.084	0.00112315
925	IEAF	15.58		478.243	479.245	20.1886	non-Umami	0.083	1.3762e-05
926	IEISG	22.23		517.275	518.279	11.875	non-Umami	0.083	0.000562104
927	IGVT	16.69		388.232	389.236	9.5893	non-Umami	0.083	0.999983
928	VMSYPTLPGWLPNPL	19.27		1683.87	842.926	49.1168	non-Umami	0.083	0.99999
929	SGAPP	15.32		427.207	428.137	2.4676	non-Umami	0.082	0.742717
930	SVIVLPAGHPATFVAGNEGNLAL	37.24		2246.21	1124.1	43.2138	non-Umami	0.082	1
931	TVGV	20.58		374.216	375.191	4.946	non-Umami	0.082	1
932	PQPAVQAALPVAKSA	18.29		1446.82	724.405	47.2605	non-Umami	0.08	0.999946
933	LLQPKQPAKLEVLR		95.2	1632.01	817.011	32.0881	non-Umami	0.079	0.981731
934	PFAR	18.66		489.27	490.226	11.6979	non-Umami	0.079	1.28109e-08
935	PR	18.98		271.164	272.169	5.0287	non-Umami	0.079	3.5505e-08
936	SISGI	19.58		475.264	476.266	11.1188	non-Umami	0.079	0.00208744
937	QQPLIP	17.87		694.401	695.408	13.1291	non-Umami	0.078	0.000333
938	APAF	15.78		404.206	405.209	11.1153	non-Umami	0.077	1.97113e-06
939	NEIM	18.52		505.221	506.231	13.6392	non-Umami	0.076	0.0208923
940	AITIG	23.3		473.285	474.29	17.2783	non-Umami	0.075	0.997614
941	SVIVLPAGHPATF	31.53		1307.72	654.864	39.2763	non-Umami	0.075	0.976447
942	WNVLP	15.48		627.338	628.36	26.323	non-Umami	0.075	0.538297
943	DLQNLRGSNIGMF	18.72		1464.7	733.357	40.7351	non-Umami	0.074	1
944	THGP	23.87		410.191	411.257	13.6514	non-Umami	0.074	0.823011
945	IQPQQPFPQQP	22.72		1306.67	654.338	23.8774	non-Umami	0.073	1
946	SPK	16.89		330.19	331.129	5.5897	non-Umami	0.073	0.25813
947	EFEG	15.01		480.186	481.189	10.637	non-Umami	0.072	0.999999
948	QPHLT	16.33		594.313	595.313	28.6091	non-Umami	0.072	0.983148
949	FPS	19.27		349.164	350.168	16.2268	non-Umami	0.071	5.17198e-05
950	SFLPIPLPIVGD	16.05		1308.73	655.367	53.806	non-Umami	0.07	0.998679
951	APVE	19.31		414.211	415.214	3.4568	non-Umami	0.07	0.716883
952	QIVA	15.44		429.259	430.263	10.6347	non-Umami	0.07	0.292531
953	QPQLPFPQQPQQPFPQPQQP	28.06		2354.18	786.059	36.1377	non-Umami	0.07	1
954	SGLALAASVVG	26.36		943.534	944.529	36.3496	non-Umami	0.07	0.974013
955	DVVY	17.92		494.238	495.24	12.5828	non-Umami	0.069	0.993344
956	PEGLAML	17.21		729.373	730.333	39.3679	non-Umami	0.069	0.987207
957	FGM	16.93		353.141	354.143	15.4484	non-Umami	0.068	3.67743e-09
958	TILMLGGL	32.75		816.478	817.471	46.7989	non-Umami	0.068	3.3824e-07
959	WSD	19.99		406.149	407.152	8.751	non-Umami	0.068	0.998858
960	VPGMVLAP	18.97		798.431	799.411	23.306	non-Umami	0.067	0.0023784
961	EW	22.33		333.132	334.139	12.7106	non-Umami	0.067	4.45856e-05
962	FAAGAP	16.81		532.264	533.272	9.5811	non-Umami	0.067	0.0486315
963	IR	18.3		287.196	288.202	2.102	non-Umami	0.067	1.30571e-06
964	PFPP	23.62		456.237	457.244	13.8126	non-Umami	0.067	8.47213e-07
965	NVLAGIGGA	15.73		771.413	772.411	15.0086	non-Umami	0.065	0.000684049
966	EIIR	25.05		529.322	530.326	17.3445	non-Umami	0.065	0.0160073
967	ELQPPGT	15.48		740.37	741.376	12.5086	non-Umami	0.065	1
968	INGF	16.9		449.227	450.234	15.5469	non-Umami	0.064	0.30336
969	KSGN	15.78		404.202	405.21	11.1641	non-Umami	0.064	0.999949
970	YGIPE	19.02		577.275	578.314	21.8115	non-Umami	0.064	0.953073
971	EQQPGAF	15.16		757.34	758.346	18.4746	non-Umami	0.063	1
972	IFSPVLVP	25.89		870.521	871.516	44.7483	non-Umami	0.063	0.107844
973	TVGVAGI	23.87		615.359	616.361	23.6201	non-Umami	0.063	0.998914
974	AGISI	15.43		459.269	460.269	22.0341	non-Umami	0.062	0.06185
975	TGIGLALVG	21.83		799.48	800.486	32.1313	non-Umami	0.062	0.987986
976	FPPQ	18.18		487.243	488.246	11.1851	non-Umami	0.061	0.000479156
977	IYSS	17.99		468.222	469.225	16.1186	non-Umami	0.061	0.119219
978	PPFGGSY	15.91		723.323	724.319	8.4981	non-Umami	0.061	0.0676454
979	YFPP	16.74		522.248	523.252	10.1327	non-Umami	0.061	1.39075e-09
980	MPLSHS	15.28		686.306	687.352	15.2337	non-Umami	0.06	0.983244
981	FALETA	17.68		650.327	651.332	25.1844	non-Umami	0.06	1
982	GPIW	15.16		471.248	472.25	28.8307	non-Umami	0.06	1.70751e-10
983	IGGPI	15.27		455.274	456.279	19.0863	non-Umami	0.06	3.72397e-05
984	SGAPVY	17.29		592.286	593.287	11.2657	non-Umami	0.06	0.86117
985	YYGP	22.09		498.211	499.233	9.1706	non-Umami	0.06	5.43268e-10
986	GAP	15.32		285.132	286.139	8.2043	non-Umami	0.059	0.000648175
987	EAIGIN	17.34		615.323	616.328	15.0376	non-Umami	0.059	0.999997
988	RGST	16.1		419.213	420.218	12.6454	non-Umami	0.059	1
989	VGSGAP	15.47		486.244	487.247	4.2342	non-Umami	0.059	0.992191
990	FISLVP	20.93		674.4	675.399	42.0544	non-Umami	0.058	0.890207
991	VNISGGHVNPAITF	26.22		1424.74	713.37	36.6382	non-Umami	0.058	0.992218
992	GVAFG	15.52		449.227	450.206	15.6074	non-Umami	0.057	0.999571
993	IDPTGQP	15.4		726.355	727.306	19.2804	non-Umami	0.057	1
994	SSIF	21.63		452.227	453.23	22.4637	non-Umami	0.057	0.000463648
995	TIVI	26.01		444.295	445.299	28.3104	non-Umami	0.057	4.80795e-06
996	FISP	18.85		462.248	463.254	20.0585	non-Umami	0.056	1.20084e-05
997	FRG	15.51		378.202	379.204	3.4219	non-Umami	0.056	2.39714e-11
998	LAQMLPGG	16.84		786.394	787.394	30.4909	non-Umami	0.055	0.102301
999	AIISI	24.46		515.332	516.334	37.0113	non-Umami	0.055	0.0871652
1000	ATGI	17.01		360.201	361.207	8.0742	non-Umami	0.055	0.55951
1001	GGGGI	28.75		359.18	360.186	6.128	non-Umami	0.055	0.00100648
1002	LANLQTL	18.31		771.449	772.448	35.5993	non-Umami	0.055	1
1003	QLQNYKAYSAPP	15.33		1378.69	690.349	23.9307	non-Umami	0.055	1
1004	QLFGPNVNPWHNPRQGGF	37.75		2046.98	1024.49	43.7178	non-Umami	0.054	1
1005	GAPGGAAPG	28.1		653.313	654.294	21.7133	non-Umami	0.054	0.0153124
1006	IAGVV	15.19		457.29	458.294	15.6588	non-Umami	0.054	0.127539
1007	IPGGIL	24.26		568.358	569.363	38.3221	non-Umami	0.054	0.00539762
1008	SFNF	16		513.222	514.226	14.9517	non-Umami	0.054	0.999999
1009	FFAP	16.42		480.237	481.233	10.0966	non-Umami	0.053	4.82695e-10
1010	IPGGI	19.31		455.274	456.278	20.467	non-Umami	0.053	0.0726041
1011	TIGV	18.91		388.232	389.236	17.341	non-Umami	0.053	0.999521
1012	TW	18.09		305.137	306.143	9.2188	non-Umami	0.053	1.80079e-05
1013	AVAG	17.64		316.175	317.18	5.3293	non-Umami	0.052	0.063769
1014	IGPV	18.01		384.237	385.236	11.2784	non-Umami	0.052	1.88269e-08
1015	VIFSPVLVP	23.47		969.59	970.588	46.0697	non-Umami	0.052	0.998203
1016	EFIA	18.15		478.243	479.251	20.1383	non-Umami	0.051	1.38293e-05
1017	IPIP	20.33		438.284	439.284	27.3231	non-Umami	0.051	2.54958e-07
1018	TVIG	17.28		388.232	389.237	12.628	non-Umami	0.051	0.999743
1019	IVTGP	16.99		485.285	486.289	10.7664	non-Umami	0.05	0.000322099
1020	LALAASVVG	32.48		799.48	800.481	32.4989	non-Umami	0.05	0.841427
1021	PMAPPSPLGGV	17.33		1021.53	511.771	17.5376	non-Umami	0.05	0.862229
1022	TIFPQVIL	21.72		929.559	930.559	50.3304	non-Umami	0.05	6.60702e-06
1023	PQFPP	19.84		584.296	585.25	19.6294	non-Umami	0.049	1.8888e-05
1024	VISG	21.25		374.216	375.22	4.978	non-Umami	0.049	0.0120038
1025	ITGPF	19.12		533.285	534.289	28.0614	non-Umami	0.048	4.7281e-06
1026	PIGGI	22.98		455.274	456.278	20.4105	non-Umami	0.048	0.00325513
1027	LANLTQLNVLLLYG	15.26		1544.88	773.436	38.1004	non-Umami	0.047	1
1028	ANII	18.25		429.259	430.26	16.0675	non-Umami	0.047	0.125157
1029	APGGAAPGG	16.87		653.313	654.344	22.0029	non-Umami	0.047	0.0153124
1030	FPQPP	16.43		584.296	585.3	20.0753	non-Umami	0.047	0.0650101
1031	GVSI	22.74		374.216	375.222	13.909	non-Umami	0.047	0.0563746
1032	KDII	22.06		487.301	488.306	10.3675	non-Umami	0.047	0.0871652
1033	SPII	26.66		428.264	429.269	21.3508	non-Umami	0.047	2.0849e-06
1034	YGR	21.6		394.197	395.198	4.9318	non-Umami	0.047	0.000261873
1035	APGP	18.12		340.175	341.18	2.9219	non-Umami	0.046	0.999983
1036	NPNIPP	16.82		692.349	693.359	17.2156	non-Umami	0.045	0.0137169
1037	QAGGGGFG	22.28		632.255	633.257	11.3576	non-Umami	0.045	0.174249
1038	EGLHGF	17.39		658.307	659.317	17.1008	non-Umami	0.045	0.00466721
1039	IAGAI	19.28		443.274	444.276	14.1685	non-Umami	0.045	0.301781
1040	IIAGP	22.13		469.29	470.295	12.4067	non-Umami	0.045	6.8604e-07
1041	ITFPI	16.13		589.347	590.351	43.5414	non-Umami	0.045	0.0241749
1042	VSGI	17.9		374.216	375.219	8.7992	non-Umami	0.045	0.434608
1043	GVAPGPIWTPLIP	30.71		1316.75	659.378	48.3844	non-Umami	0.044	0.998679
1044	ITGIAVIQ	19.38		813.496	814.367	28.6927	non-Umami	0.044	0.993661
1045	MIPP	18.04		456.241	457.248	13.7465	non-Umami	0.044	3.50489e-09
1046	NGGI	28.18		359.18	360.186	6.0466	non-Umami	0.044	0.79059
1047	GYYP	20.14		498.211	499.218	14.0351	non-Umami	0.043	1.44741e-09
1048	IP	18.63		228.147	229.154	2.0712	non-Umami	0.043	3.50446e-10
1049	LIFSPVLVP	16.9		983.606	984.595	48.6175	non-Umami	0.043	0.998203
1050	PH	19.52		252.122	253.123	5.2245	non-Umami	0.043	0.0219855
1051	VIGAG	16.63		415.243	416.245	4.0403	non-Umami	0.043	0.0293883
1052	IEVR	15.53		515.307	516.312	11.085	non-Umami	0.042	0.00584309
1053	ITGI	27.55		402.248	403.254	15.0353	non-Umami	0.042	0.00557033
1054	WARP	15.78		528.281	530.299	26.1759	non-Umami	0.042	8.8021e-11
1055	HLNRSPP	21.65		820.419	821.438	29.4245	non-Umami	0.041	0.999946
1056	GVAPGPIWTPLIPASFPEEK	33		2105.12	1053.55	46.1169	non-Umami	0.041	0.992218
1057	YP	17.92		278.127	279.098	3.494	non-Umami	0.041	2.2272e-10
1058	GGGI	27.46		302.159	303.162	6.0785	non-Umami	0.04	1.63932e-12
1059	GVAPGP	22.15		496.264	497.267	8.7042	non-Umami	0.04	0.350024
1060	IPVGP	17.97		481.29	482.289	16.8894	non-Umami	0.04	0.000393699
1061	TFGGP	15.12		477.222	478.23	12.9091	non-Umami	0.04	0.0140863
1062	VIER	16.93		515.307	516.305	10.7675	non-Umami	0.04	0.0339512
1063	QPF	15.22		373.164	374.17	21.4107	non-Umami	0.038	2.25037e-07
1064	IIIP	24.07		454.315	455.321	34.5182	non-Umami	0.038	1.5828e-10
1065	ISIP	18.29		428.264	429.267	24.1482	non-Umami	0.038	0.00892425
1066	LAGSPVS		91.5	629.338	630.345	10.1879	non-Umami	0.038	0.324097
1067	TVAP	15.74		386.216	387.219	10.6324	non-Umami	0.038	0.000244428
1068	GWGFYL	15.29		741.349	742.301	33.2767	non-Umami	0.037	0.232897
1069	HP	17.77		252.122	253.128	5.5389	non-Umami	0.037	0.02509
1070	IGGI	27.34		358.222	359.226	15.4495	non-Umami	0.037	4.44805e-07
1071	SLMPNQ	15.07		688.321	689.296	16.5506	non-Umami	0.037	0.999946
1072	AIFG	24.47		406.222	407.228	22.6251	non-Umami	0.036	3.43552e-10
1073	HPVLT	15.96		565.322	566.276	14.6891	non-Umami	0.036	0.998021
1074	KYPT	15.36		507.269	508.272	16.693	non-Umami	0.036	0.459371
1075	PSII	29.95		428.264	429.269	21.2789	non-Umami	0.036	0.00174258
1076	EVLFAGFG	23.4		820.412	821.416	47.3167	non-Umami	0.035	0.00587826
1077	SYIF	18.67		528.258	529.26	34.7456	non-Umami	0.035	5.62541e-07
1078	GRFF	17.52		525.27	526.247	24.2342	non-Umami	0.034	1.06838e-09
1079	ISGI	22.6		388.232	389.238	9.7204	non-Umami	0.034	0.897338
1080	PPGGPM	22.39		554.252	555.259	21.7932	non-Umami	0.034	0.488973
1081	VIPVP	16.47		523.337	524.339	26.7224	non-Umami	0.034	1.49524e-07
1082	GKILVYSIF	23.27		1080.62	541.338	43.8683	non-Umami	0.033	0.0820692
1083	NLTALVANLS	15.77		1014.57	1015.58	38.1403	non-Umami	0.033	1
1084	TPGF	15.9		420.201	421.208	12.548	non-Umami	0.033	0.0466085
1085	ASAVVGI	16.25		615.359	616.361	23.5061	non-Umami	0.032	0.00335652
1086	IPRP	21.04		481.301	482.295	17.0207	non-Umami	0.032	4.87412e-10
1087	LALDKSLSP	15.17		942.539	472.277	27.3093	non-Umami	0.032	0.999993
1088	QPHAFPP	15.64		792.392	793.405	29.7782	non-Umami	0.032	0.992281
1089	SQNIFSGF	19.02		898.418	899.423	41.7209	non-Umami	0.032	1
1090	LEPQLTHIP	15.34		1047.56	524.792	13.8788	non-Umami	0.031	0.999591
1091	QPQPYP	22.9		711.323	712.323	17.3828	non-Umami	0.031	0.989786
1092	DTVP	20.25		430.206	431.209	8.4417	non-Umami	0.031	1
1093	GVAPGPIW	33.5		795.428	796.426	39.0015	non-Umami	0.031	0.481079
1094	QPII	17.35		452.264	453.266	32.216	non-Umami	0.03	0.00011902
1095	GVAPGPIWTPLIPA	15.36		1387.79	694.894	47.4734	non-Umami	0.03	0.999858
1096	IIGAP	18.35		469.29	470.293	12.358	non-Umami	0.03	6.8604e-07
1097	IVISG	16.62		487.301	488.301	15.4323	non-Umami	0.03	0.89372
1098	PMAPLGWPPW		90.4	1150.56	576.293	16.943	non-Umami	0.03	0.0435962
1099	PVIVP	20.2		523.337	524.339	26.7971	non-Umami	0.03	1.68592e-07
1100	AATI	17.28		374.216	375.221	13.7777	non-Umami	0.029	0.999976
1101	FHLSG	16.56		559.275	560.237	27.1304	non-Umami	0.029	0.962061
1102	GIAAP	15.4		427.243	428.248	5.7803	non-Umami	0.029	7.99694e-05
1103	IEFP	17.54		504.258	505.252	29.9783	non-Umami	0.029	2.80629e-05
1104	QGGF	15.34		407.18	408.183	8.6714	non-Umami	0.029	0.985904
1105	SAAIVVG	15.77		615.359	616.362	13.6254	non-Umami	0.029	0.000749997
1106	RAPGLG	15.75		569.328	570.332	5.7378	non-Umami	0.028	0.972955
1107	RGFI	25.24		491.286	492.292	14.9216	non-Umami	0.028	3.65207e-11
1108	VIPV	17		426.284	427.287	17.5723	non-Umami	0.028	1.12616e-06
1109	WAIR	18.71		544.312	545.324	22.4972	non-Umami	0.028	5.69182e-10
1110	YPSGRG	17.08		635.303	636.31	13.53	non-Umami	0.028	0.984156
1111	EIW	21.42		446.216	447.22	31.3031	non-Umami	0.027	9.23731e-05
1112	GGHF	18.9		416.181	417.188	5.8774	non-Umami	0.027	2.90204e-07
1113	IDIG	15.65		416.227	417.231	13.924	non-Umami	0.027	0.000813255
1114	IGRIIYSI	16.29		933.565	467.789	34.9727	non-Umami	0.027	0.999476
1115	SIGGP	17.09		429.222	430.229	2.8285	non-Umami	0.027	0.00134323
1116	VIIP	22.17		440.3	441.299	30.8637	non-Umami	0.027	2.37798e-10
1117	EGVPGI	15.68		570.301	571.304	22.5316	non-Umami	0.026	0.000112359
1118	EKALLLQTL	19.69		1027.63	1028.62	42.6219	non-Umami	0.026	1
1119	IIQP	19.13		469.29	470.292	12.1615	non-Umami	0.026	0.00156122
1120	IPTIP	18.9		539.332	540.336	28.8319	non-Umami	0.026	0.0058585
1121	PVIV	23.27		426.284	427.292	20.3601	non-Umami	0.026	5.97117e-10
1122	PWHI	15.12		551.286	552.289	26.0565	non-Umami	0.026	2.6165e-10
1123	AIGI	25.12		372.237	373.242	21.8417	non-Umami	0.025	4.77426e-09
1124	DIIP	16.51		456.258	457.263	23.8394	non-Umami	0.025	0.00572577
1125	GRIIVY	15.76		719.433	720.435	16.1407	non-Umami	0.025	1.50005e-07
1126	IDLLNA	17.22		657.37	658.369	26.8511	non-Umami	0.025	1
1127	IGQP	17.62		413.227	414.232	10.8119	non-Umami	0.025	4.98807e-05
1128	SFY	18.1		415.174	416.183	8.3169	non-Umami	0.025	0.0019438
1129	IGGV	15.94		344.206	345.211	5.3589	non-Umami	0.024	3.04875e-06
1130	ITGP	17.24		386.216	387.173	8.5857	non-Umami	0.024	0.0262067
1131	ITMW	15.29		549.262	551.269	20.2984	non-Umami	0.024	0.000467997
1132	YAGP	18.55		406.185	407.189	10.2263	non-Umami	0.024	0.0265384
1133	QPGAYPGAPPQ	26.85		1064.49	1065.49	16.9638	non-Umami	0.023	0.475199
1134	QPQPFP	15.13		695.328	696.327	29.3163	non-Umami	0.023	0.999192
1135	AIIAG	20.42		443.274	444.276	14.8163	non-Umami	0.023	0.0647648
1136	EIF	21.7		407.206	408.208	29.2343	non-Umami	0.023	3.07573e-06
1137	TIQW	15.55		546.28	547.281	22.018	non-Umami	0.023	0.0956777
1138	YSIF	26.31		528.258	529.259	34.6936	non-Umami	0.023	2.03189e-07
1139	QPI	15.26		339.179	340.183	14.7345	non-Umami	0.022	1.51678e-10
1140	FGRI	17.51		491.286	492.291	15.0365	non-Umami	0.022	5.58362e-11
1141	IDFGP	17.23		547.264	548.27	16.8906	non-Umami	0.022	0.00134776
1142	IGGIS	15.57		445.254	446.254	11.2598	non-Umami	0.022	0.00150823
1143	LSVGVVLQ	26.53		813.496	814.497	28.727	non-Umami	0.022	0.000288396
1144	QPFPQPQLPYP	17.59		1310.67	656.341	43.3446	non-Umami	0.022	0.893995
1145	EPGPLPGIN	37		874.455	875.458	36.2016	non-Umami	0.021	0.976447
1146	AGIY	17.2		422.216	423.224	22.5755	non-Umami	0.021	0.000280187
1147	DIGF	21.22		450.211	451.219	25.6452	non-Umami	0.021	0.0137316
1148	GITGF	18.4		493.254	494.257	16.0413	non-Umami	0.021	0.999999
1149	IYSG	19.57		438.211	439.216	7.9314	non-Umami	0.021	0.00547399
1150	AIII	15.25		428.3	429.302	30.8408	non-Umami	0.02	3.27741e-11
1151	IDYF	16.91		556.253	557.254	23.7321	non-Umami	0.02	0.0168942
1152	DIGGI	17.07		473.248	474.291	13.8276	non-Umami	0.019	2.4122e-06
1153	GAGIY	16.86		479.238	480.263	12.3252	non-Umami	0.019	0.0406471
1154	NLALETL	25.21		772.433	773.433	38.1245	non-Umami	0.019	1
1155	PAW	18.43		372.18	373.24	12.958	non-Umami	0.019	2.88802e-10
1156	WHP	21.69		438.202	439.212	8.6538	non-Umami	0.019	7.0123e-11
1157	IIPQQPQQPFPLQP	17.45		1629.89	815.944	40.1361	non-Umami	0.018	1
1158	AGGII	17.13		429.259	430.26	15.9809	non-Umami	0.017	0.23442
1159	EYIY	16.17		586.264	587.275	16.2007	non-Umami	0.017	1.80006e-07
1160	QGIY	21.52		479.238	480.248	12.1162	non-Umami	0.017	0.0210031
1161	GRPWG	18.67		571.287	572.301	10.0392	non-Umami	0.016	0.999923
1162	IPHG	15.65		422.228	423.259	9.5741	non-Umami	0.016	4.34692e-08
1163	PNPGPTH	23.38		718.34	719.349	19.1225	non-Umami	0.016	0.999999
1164	VSIW	17.54		503.274	504.275	28.4107	non-Umami	0.016	0.0111992
1165	EIVR	23.24		515.307	516.31	11.1199	non-Umami	0.015	0.282255
1166	WAIH	17.82		525.27	526.225	15.6775	non-Umami	0.015	1.04655e-08
1167	HAIF	19.48		486.259	487.216	15.5283	non-Umami	0.014	8.82823e-11
1168	IGIGA	15.04		429.259	430.26	14.5193	non-Umami	0.014	0.359656
1169	IWH	15.45		454.233	455.234	1.1877	non-Umami	0.013	2.88464e-09
1170	NII	28.22		358.222	359.226	19.1797	non-Umami	0.013	1.18326e-06
1171	FISH	19.74		502.254	503.264	15.8153	non-Umami	0.012	0.000500881
1172	GGLAWRL	17.38		771.439	772.443	35.5811	non-Umami	0.012	0.976448
1173	SHFI	19.3		502.254	503.261	15.6635	non-Umami	0.012	0.00124732
1174	WGPMGW	15.56		732.305	733.332	31.4861	non-Umami	0.012	3.51395e-08
1175	FYR	26.82		484.243	485.25	17.3434	non-Umami	0.011	7.58503e-08
1176	WPR	16.44		457.244	458.252	16.9545	non-Umami	0.011	1.8838e-10
1177	WRF	16.37		507.259	508.234	16.278	non-Umami	0.011	3.83654e-10
1178	WFR	17.26		507.259	508.269	12.6489	non-Umami	0.009	5.10427e-11
