# Supplementary material for: Mining umami peptides in lager and multidimensional sensory evaluation of the beer body integrating computational biology with modern sensomics
Source: Food Chem X. 2025 Oct 6;31:103132. doi: 10.1016/j.fochx.2025.103132 (PMC12538414; doi:10.1016/j.fochx.2025.103132)
Supplement: Supplementary material 2 — Basic information, taste description, and threshold of selected umami peptides [file mmc2.xlsx]

## Sheet: Tabelle1
Basic Information, Taste Description, and Threshold of Selected Umami Peptides
Peptide sequence	Peptide chain length	Mass	Taste description	Umami threshold（mmol/L）
EESY	4	526.19	Pronounced umami with a clear broth-like character; slightly bitter and mildly astringent in the aftertaste.	0.059
IEVVD	5	573.3	Well-balanced umami and saltiness with a meat broth sensation; lightly bitter hydrophobic notes and a clean finish.	0.22
EIVDV	5	573.3	Distinct umami with moderate thickness; mild bitterness accompanied by a subtle sweet aftertaste and stable lingering.	1.74
IGVND	6	516.25	Soft umami with a rounded mouthfeel; weak bitterness and a smooth, persistent finish.	0.48
