# Supplementary material for: Mining umami peptides in lager and multidimensional sensory evaluation of the beer body integrating computational biology with modern sensomics
Source: Food Chem X. 2025 Oct 6;31:103132. doi: 10.1016/j.fochx.2025.103132 (PMC12538414; doi:10.1016/j.fochx.2025.103132)
Supplement: Supplementary material 3 — Binding free energies and energy components predicted by MM GBSA [file mmc3.xlsx]

## Sheet: Sheet1
Binding free energies and energy components predicted by MM GBSA
System	ΔEvdW	ΔEelec	ΔGGB	ΔGSA	ΔGbind
T1R1-T1R3/EESY	-55.43±4.31	-211.78±11.68	205.62±14.11	-9.32±0.12	-70.91±7.37
T1R1-T1R3/EIVDV	-57.76±4.02	-179.02±11.55	184.95±9.05	-9.43±0.19	-61.26±3.42
T1R1-T1R3/IEVVD	-54.37±4.75	-219.99±6.73	222.50±4.03	-9.07±0.26	-60.93±2.33
T1R1-T1R3/IGVND	-51.29±5.86	-248.94±5.86	252.73±2.64	-7.74±0.04	-55.24±3.69
ΔEvdW: van der Waals energy;ΔEelec: electrostatic energy;ΔGGB: electrostatic contribution to solvation;ΔGSA: non-polar contribution to solvation;ΔGbind: binding free energy.
