# Supplementary material for: Mining umami peptides in lager and multidimensional sensory evaluation of the beer body integrating computational biology with modern sensomics
Source: Food Chem X. 2025 Oct 6;31:103132. doi: 10.1016/j.fochx.2025.103132 (PMC12538414; doi:10.1016/j.fochx.2025.103132)
Supplement: Supplementary material 5 — Map of the craft beer workshop of Beijing Technology and Business University [file mmc5.zip]

Archive with 1 entries (1 files):
- db.proteins.html
